# Supplementary material for: 9-(Biphenyl-4-yl­oxycarbon­yl)-10-methyl­acridinium trifluoro­methane­sulfonate
Source: Acta Crystallogr Sect E Struct Rep Online. 2009 Mar 14;65(Pt 4):o770–1. doi: 10.1107/S1600536809007569 (PMC2969101; doi:10.1107/S1600536809007569)
Supplement: Supplementary file 2 [file e-65-0o770-Isup2.hkl]

# 
# h,k,l, Fc-squared, Fo-squared, sigma(Fo-squared) and status flag 
# 
data_I
_shelx_title ' dt05 in P2(1)/c' 
_shelx_refln_list_code          4 
_shelx_F_calc_maximum      414.19 
_exptl_crystal_F_000      1112.00 
_reflns_d_resolution_high  0.8331 
 
loop_ 
 _symmetry_equiv_pos_as_xyz 
 'x, y, z' 
 '-x, y+1/2, -z+1/2' 
 '-x, -y, -z' 
 'x, -y-1/2, z-1/2' 
 
_cell_length_a     9.4619 
_cell_length_b    12.4558 
_cell_length_c    20.7903 
_cell_angle_alpha  90.000 
_cell_angle_beta   94.559 
_cell_angle_gamma  90.000 
 
_shelx_F_squared_multiplier     1.000 
 
loop_ 
 _refln_index_h 
 _refln_index_k 
 _refln_index_l 
 _refln_F_squared_calc 
 _refln_F_squared_meas 
 _refln_F_squared_sigma 
 _refln_observed_status 
   2   0   0    23191.83    22558.27     68.94 o 
   3   0   0      377.99      310.62      2.65 o 
   4   0   0     3010.23     3321.13     15.37 o 
   5   0   0       27.15       35.17      3.25 o 
   6   0   0      322.55      296.40      4.46 o 
   7   0   0      773.22      773.36      7.08 o 
   8   0   0      176.63      203.05      5.28 o 
   9   0   0     1372.17     1276.47      7.98 o 
  10   0   0       21.54        6.15      5.94 o 
  11   0   0       65.18       53.17      8.49 o 
   2   1   0     8549.67     8263.13     23.35 o 
   3   1   0     2437.08     2391.28      9.47 o 
   4   1   0     1673.02     1913.81      9.85 o 
   5   1   0     9374.11    10106.88     45.46 o 
   6   1   0      989.67      993.69      5.42 o 
   7   1   0      238.93      270.33      3.67 o 
   8   1   0        2.86        4.69      2.34 o 
   9   1   0       22.42       23.00      4.10 o 
  10   1   0       12.87       19.93      3.92 o 
  11   1   0      139.98      159.31      7.99 o 
   0   2   0     5531.10     5679.16     38.22 o 
   1   2   0    14421.03    14088.71     39.50 o 
   2   2   0     1634.36     1613.98      7.52 o 
   3   2   0        9.62        6.13      1.50 o 
   4   2   0     2515.07     2655.50     10.85 o 
   5   2   0       13.40       15.63      2.04 o 
   6   2   0     1248.56     1268.16      7.71 o 
   7   2   0      437.65      448.84      4.19 o 
   8   2   0       15.25       23.07      4.01 o 
   9   2   0        0.15        9.52      4.21 o 
  10   2   0       19.70       25.34      4.65 o 
  11   2   0       11.27       25.12      4.78 o 
   1   3   0    19235.44    18537.93    119.90 o 
   2   3   0      859.44      899.59      8.95 o 
   3   3   0       49.09       54.86      1.75 o 
   4   3   0     2854.88     2954.05      9.72 o 
   5   3   0      132.25      178.54      1.95 o 
   6   3   0        0.85        5.61      2.88 o 
   7   3   0      129.96      133.68      3.79 o 
   8   3   0       36.50       58.09      3.96 o 
   9   3   0        8.15       13.52      4.38 o 
  10   3   0        9.96        9.65      4.65 o 
  11   3   0       24.43       30.84      5.41 o 
   0   4   0   171557.38   164122.84    691.10 o 
   1   4   0     1802.10     1630.65     10.27 o 
   2   4   0     6262.00     6275.70     47.20 o 
   3   4   0      104.90       95.17      1.70 o 
   4   4   0     1248.92     1274.39      7.75 o 
   5   4   0      512.94      513.53      7.12 o 
   6   4   0      301.96      309.26      4.89 o 
   7   4   0        0.25        3.15      3.09 o 
   8   4   0      280.14      334.69      4.46 o 
   9   4   0      591.68      621.97      6.59 o 
  10   4   0       25.93       25.12      4.64 o 
   1   5   0     1948.60     1931.22     15.77 o 
   2   5   0     2927.04     2936.49     24.44 o 
   3   5   0     2769.82     2996.16     28.02 o 
   4   5   0      391.12      372.26      8.75 o 
   5   5   0     1729.77     1697.80     18.43 o 
   6   5   0       25.60       21.63      2.61 o 
   7   5   0     1116.29     1147.66      5.34 o 
   8   5   0       44.42       64.04      6.59 o 
   9   5   0        0.02       15.16      4.94 o 
  10   5   0       24.77       40.54      6.41 o 
   0   6   0    14418.24    14343.38    106.40 o 
   1   6   0     2323.05     2117.02     23.63 o 
   2   6   0     7467.20     7532.10     50.59 o 
   3   6   0      852.09      798.78      9.27 o 
   4   6   0       80.43       77.37      3.97 o 
   5   6   0       53.77       53.76      4.37 o 
   6   6   0     1426.13     1326.53     24.93 o 
   7   6   0      751.60      736.33      7.17 o 
   8   6   0        0.95        8.03      4.75 o 
   9   6   0      296.32      312.88     10.26 o 
  10   6   0       13.84       20.63      6.28 o 
   1   7   0     7181.81     7208.18    114.15 o 
   2   7   0       36.01       59.48      3.66 o 
   3   7   0     2051.49     2004.96     16.99 o 
   4   7   0     1064.10     1052.64     19.72 o 
   5   7   0      588.83      573.18     15.63 o 
   6   7   0      183.04      180.88      4.51 o 
   7   7   0       64.86       69.81      5.96 o 
   8   7   0       30.56       28.22      7.08 o 
   9   7   0       37.90       31.85      7.01 o 
  10   7   0       25.91       33.11      6.81 o 
   0   8   0     2488.93     2424.20     70.31 o 
   1   8   0      297.87      308.60      9.47 o 
   2   8   0       23.27       24.01      3.16 o 
   3   8   0        0.20        0.26      4.21 o 
   4   8   0      856.63      848.84     17.56 o 
   5   8   0       23.36       34.67      5.10 o 
   6   8   0      417.22      392.68     15.42 o 
   7   8   0       56.05       63.25      7.76 o 
   8   8   0       69.55       56.13      7.18 o 
   9   8   0      152.90      179.95      8.05 o 
   1   9   0        1.03        5.54      4.97 o 
   2   9   0      155.85      177.47      4.26 o 
   3   9   0      156.34      196.93      5.47 o 
   4   9   0      624.31      569.48     12.93 o 
   5   9   0       15.04       13.78      5.27 o 
   6   9   0       27.50       21.36      8.67 o 
   7   9   0      319.17      304.04      8.03 o 
   8   9   0       60.47       59.59      7.49 o 
   9   9   0        1.55        6.13      8.00 o 
   0  10   0      589.29      572.60     25.35 o 
   1  10   0       74.52       79.15      5.63 o 
   2  10   0     2000.15     1884.77     15.80 o 
   3  10   0       19.05       14.34      2.87 o 
   4  10   0       93.42       92.15      6.38 o 
   5  10   0        2.71        5.20      9.17 o 
   6  10   0        4.92       10.27      9.52 o 
   7  10   0       95.01      119.48      9.95 o 
   8  10   0       16.52       29.45      7.52 o 
   1  11   0      520.79      486.79     10.06 o 
   2  11   0       82.24       68.78      4.29 o 
   3  11   0      979.24      947.82     12.47 o 
   4  11   0       68.46       86.33      8.55 o 
   5  11   0      142.07      146.36      9.30 o 
   6  11   0        1.24       14.84      8.85 o 
   7  11   0        7.09        7.07      8.29 o 
   0  12   0        3.53       29.87     24.32 o 
   1  12   0      148.03      143.98     12.35 o 
   2  12   0      366.07      342.83      8.42 o 
   3  12   0        8.44        7.96      7.71 o 
   4  12   0       12.37       13.83      8.07 o 
   5  12   0       18.47       14.70     10.10 o 
   6  12   0      109.64      111.91      9.38 o 
   1  13   0        5.19       15.88      8.13 o 
   2  13   0       51.28       48.89      8.56 o 
   3  13   0       96.48       82.14      8.90 o 
   4  13   0      265.10      253.92      9.07 o 
   5  13   0        0.04       10.79     11.29 o 
   0  14   0        2.97       -1.30     14.28 o 
   1  14   0      112.23      100.99      9.25 o 
   2  14   0       79.88       77.82      9.16 o 
   3  14   0       19.23       30.06      9.10 o 
 -11   1   1        6.15       34.42      9.56 o 
 -10   1   1      126.95      122.32      4.29 o 
  -9   1   1      272.15      219.70      3.58 o 
  -8   1   1       58.96       46.76      3.03 o 
  -7   1   1      133.10      126.15      4.08 o 
  -6   1   1      334.79      330.04      3.28 o 
  -5   1   1       35.95       38.34      2.13 o 
  -4   1   1      375.99      340.59      2.48 o 
  -3   1   1       31.83       16.86      1.54 o 
  -2   1   1     2342.98     2310.19      8.37 o 
   2   1   1      469.95      460.11      3.76 o 
   3   1   1        0.57        1.21      1.64 o 
   4   1   1      355.06      350.27      2.16 o 
   5   1   1     1553.31     1579.11     10.32 o 
   6   1   1        8.43        2.67      2.62 o 
   7   1   1       13.40       14.62      3.44 o 
   8   1   1       15.59       23.29      4.42 o 
   9   1   1      528.82      486.40      8.22 o 
  10   1   1        8.41       14.64      3.88 o 
  11   1   1       19.99       27.81      5.31 o 
 -11   2   1       73.01       80.87      4.83 o 
 -10   2   1        4.23        8.59      4.31 o 
  -9   2   1       26.82       33.04      4.26 o 
  -8   2   1      596.31      546.51      4.88 o 
  -7   2   1      839.32      806.50      6.87 o 
  -6   2   1      618.90      543.19      7.81 o 
  -5   2   1      966.97      999.01      6.49 o 
  -4   2   1     1751.62     2080.91      7.40 o 
  -3   2   1     2889.08     2972.47     10.52 o 
  -2   2   1      678.42      825.40      5.82 o 
  -1   2   1     5875.81     5476.79     20.45 o 
   0   2   1      952.48     1022.03      3.50 o 
   1   2   1     3208.18     3342.89     20.67 o 
   2   2   1     4392.58     4184.38     21.70 o 
   3   2   1     4043.92     4010.57     12.89 o 
   4   2   1     6610.33     7483.26     28.30 o 
   5   2   1     1126.96     1294.39     10.07 o 
   6   2   1     2304.97     2373.43     15.09 o 
   7   2   1      183.80      165.52      3.78 o 
   8   2   1     1144.40      982.93      6.85 o 
   9   2   1       25.60       33.09      4.50 o 
  10   2   1      110.69      101.91      4.59 o 
  11   2   1       71.75       69.34      4.99 o 
 -11   3   1       92.21       77.04      5.27 o 
 -10   3   1       18.43       23.21      4.50 o 
  -9   3   1     1021.34      896.98      8.99 o 
  -8   3   1      113.57      117.55      3.73 o 
  -7   3   1       41.26       42.90      3.50 o 
  -6   3   1      546.41      525.82      6.45 o 
  -5   3   1      455.79      391.47      3.07 o 
  -4   3   1      550.67      524.20      2.71 o 
  -3   3   1      568.95      518.93      2.72 o 
  -2   3   1     2129.78     2172.95      9.47 o 
  -1   3   1    28976.21    28411.42    117.01 o 
   0   3   1    23881.91    23543.40    196.22 o 
   1   3   1    30898.15    30572.40    165.19 o 
   2   3   1      894.88      847.79      6.66 o 
   3   3   1      163.92      193.64      1.84 o 
   4   3   1     5302.89     5382.81     26.14 o 
   5   3   1      602.76      580.32      5.10 o 
   6   3   1      656.96      632.85      6.10 o 
   7   3   1      453.26      408.38      7.21 o 
   8   3   1       34.53       41.26      4.34 o 
   9   3   1      695.43      659.90      7.69 o 
  10   3   1       62.81       42.82      4.77 o 
  11   3   1        0.33        8.86      6.14 o 
 -10   4   1       51.77       59.23      8.00 o 
  -9   4   1      139.53      154.24      4.40 o 
  -8   4   1      206.88      217.85      4.05 o 
  -7   4   1      284.49      283.54      3.63 o 
  -6   4   1        4.54        1.52      2.39 o 
  -5   4   1      628.38      579.77      4.06 o 
  -4   4   1        2.43        3.48      2.18 o 
  -3   4   1      560.74      579.26      3.61 o 
  -2   4   1      862.00      824.75      6.34 o 
  -1   4   1        7.87       14.74      2.79 o 
   0   4   1      439.65      409.39      5.84 o 
   1   4   1      359.01      338.23      4.86 o 
   2   4   1     1238.26     1329.76      7.56 o 
   3   4   1     1049.88     1101.19      9.81 o 
   4   4   1       14.69       27.69      1.54 o 
   5   4   1        6.41        9.23      1.79 o 
   6   4   1      334.26      360.96      4.19 o 
   7   4   1      771.91      784.11      8.69 o 
   8   4   1       48.16       37.01      3.89 o 
   9   4   1      172.36      187.14      4.69 o 
  10   4   1       65.19       79.39      5.22 o 
 -10   5   1        6.14        5.90      5.78 o 
  -9   5   1        3.53       15.00      5.03 o 
  -8   5   1       96.75       94.54      3.67 o 
  -7   5   1        4.66        6.01      3.42 o 
  -6   5   1       64.98       68.27      2.88 o 
  -5   5   1       83.11       70.48      2.70 o 
  -4   5   1       40.40       33.29      2.03 o 
  -3   5   1       94.71       71.81      1.80 o 
  -2   5   1     5704.34     5674.69     27.38 o 
  -1   5   1      911.15      938.71      9.33 o 
   0   5   1     3373.77     3417.38     53.24 o 
   1   5   1      241.83      231.46      2.78 o 
   2   5   1       74.46       79.78      2.32 o 
   3   5   1     3692.80     3850.70     42.01 o 
   4   5   1      147.09      152.01      4.40 o 
   5   5   1      193.20      218.50      8.90 o 
   6   5   1      306.73      308.83      2.73 o 
   7   5   1       54.24       58.58      3.08 o 
   8   5   1        2.61        7.32      5.05 o 
   9   5   1      325.76      299.55      6.02 o 
  10   5   1        0.06        4.01      5.79 o 
 -10   6   1        0.12        7.77      7.15 o 
  -9   6   1       11.86        6.17      6.69 o 
  -8   6   1        1.73       12.70      5.27 o 
  -7   6   1        7.49       11.21      2.66 o 
  -6   6   1      171.46      173.42      4.34 o 
  -5   6   1      127.30      127.18      3.29 o 
  -4   6   1     1163.44     1225.12     15.18 o 
  -3   6   1       95.62      101.79      3.01 o 
  -2   6   1     1523.48     1631.94     12.62 o 
  -1   6   1      970.96      954.59      9.13 o 
   0   6   1       45.77       49.10      3.92 o 
   1   6   1      341.09      365.38      6.45 o 
   2   6   1     3524.51     3583.72     45.75 o 
   3   6   1      584.19      530.95      9.33 o 
   4   6   1     2236.84     2447.24     18.11 o 
   5   6   1      577.64      584.24     11.28 o 
   6   6   1       91.41       83.71      2.48 o 
   7   6   1       20.75       17.00      2.38 o 
   8   6   1       56.14       36.24      4.25 o 
   9   6   1        8.66       15.18      6.38 o 
  10   6   1       13.35       26.21      7.00 o 
 -10   7   1        0.24        2.02      7.14 o 
  -9   7   1       24.48       16.55      6.27 o 
  -8   7   1        0.11        1.54      6.61 o 
  -7   7   1       13.92       24.93      6.14 o 
  -6   7   1      315.44      289.77      5.56 o 
  -5   7   1        0.60        5.06      4.20 o 
  -4   7   1      802.76      759.61     10.57 o 
  -3   7   1       84.97      100.07      5.11 o 
  -2   7   1      176.08      154.60      4.27 o 
  -1   7   1     4247.57     4241.64     58.82 o 
   0   7   1     5219.99     5400.23    131.82 o 
   1   7   1     2464.86     2585.29     36.76 o 
   2   7   1       49.01       40.17      2.32 o 
   3   7   1      139.71      146.90      6.04 o 
   4   7   1      215.82      219.31      7.35 o 
   5   7   1       96.83      103.58      8.10 o 
   6   7   1      340.64      303.04      6.29 o 
   7   7   1      531.18      475.97      8.39 o 
   8   7   1       53.69       50.58      7.84 o 
   9   7   1       23.81       24.14      7.27 o 
  -9   8   1       48.41       51.03      7.09 o 
  -8   8   1       10.10        8.78      6.77 o 
  -7   8   1      115.47      121.86      7.63 o 
  -6   8   1       98.75       79.10      7.90 o 
  -5   8   1     1164.48     1145.25     17.15 o 
  -4   8   1        1.75        3.76      2.45 o 
  -3   8   1      127.03      133.93      6.20 o 
  -2   8   1      436.93      414.75      7.70 o 
  -1   8   1        9.47       13.38      5.04 o 
   0   8   1       35.88       27.33      4.08 o 
   1   8   1      949.23      948.74     15.66 o 
   2   8   1      296.43      325.60      3.35 o 
   3   8   1      347.99      290.17      6.75 o 
   4   8   1        0.13        5.45      4.99 o 
   5   8   1      109.59      109.84      6.81 o 
   6   8   1       18.91       16.57      4.01 o 
   7   8   1       68.68       73.12      6.36 o 
   8   8   1       88.59       92.29      6.76 o 
   9   8   1       18.71       30.46      7.09 o 
  -9   9   1       29.63       38.60      7.28 o 
  -8   9   1       12.22        4.43      7.21 o 
  -7   9   1        6.84        2.99      8.92 o 
  -6   9   1      509.60      517.70     18.93 o 
  -5   9   1     1061.13     1034.65     24.59 o 
  -4   9   1       45.90       40.74      2.57 o 
  -3   9   1      105.08       97.95      5.38 o 
  -2   9   1     1506.96     1415.98     11.79 o 
  -1   9   1        2.24       10.09      7.32 o 
   0   9   1       13.52        9.30      5.48 o 
   1   9   1       80.24       71.61      4.39 o 
   2   9   1      378.19      363.27      4.02 o 
   3   9   1     2091.73     1970.45     10.50 o 
   4   9   1        0.07        3.69      5.13 o 
   5   9   1       37.05       44.15      6.64 o 
   6   9   1      642.07      620.51     15.12 o 
   7   9   1      113.80      114.99      7.03 o 
   8   9   1       36.52       33.24      7.23 o 
  -8  10   1       15.77       14.09      7.28 o 
  -7  10   1        0.37        3.73      8.89 o 
  -6  10   1      101.35       84.33      8.84 o 
  -5  10   1        5.01        6.50      7.98 o 
  -4  10   1      168.75      179.26      6.19 o 
  -3  10   1       24.99       23.58      2.85 o 
  -2  10   1     1535.60     1416.44     10.35 o 
  -1  10   1      688.39      693.47      9.49 o 
   0  10   1      360.97      345.14     15.04 o 
   1  10   1      241.53      247.32      6.13 o 
   2  10   1      331.61      317.29      5.76 o 
   3  10   1       16.32       12.67      4.43 o 
   4  10   1       27.90       27.76      7.50 o 
   5  10   1        3.15        3.71     10.21 o 
   6  10   1      114.59       94.22      8.21 o 
   7  10   1       96.61      106.15      7.37 o 
   8  10   1       10.19       11.62      7.42 o 
  -7  11   1        5.54        8.67      8.39 o 
  -6  11   1       25.26       17.22      9.36 o 
  -5  11   1       12.41       12.48      9.10 o 
  -4  11   1      254.35      225.54      8.01 o 
  -3  11   1      175.48      158.71      5.23 o 
  -2  11   1       94.17       95.72      4.70 o 
  -1  11   1      362.35      315.20      7.40 o 
   0  11   1       93.83      108.49     12.25 o 
   1  11   1       10.51       17.12      6.41 o 
   2  11   1       55.55       57.42      3.72 o 
   3  11   1       47.03       42.19      4.67 o 
   4  11   1        0.79        0.91      7.67 o 
   5  11   1        2.38        6.64      9.12 o 
   6  11   1        0.18        6.97      8.64 o 
   7  11   1       58.24       56.16      7.54 o 
  -6  12   1       73.98       58.32      9.23 o 
  -5  12   1        0.87        3.50      8.69 o 
  -4  12   1       31.17       29.18      7.76 o 
  -3  12   1       18.74       17.45      7.83 o 
  -2  12   1       36.29       36.90      6.78 o 
  -1  12   1        2.68        6.90      7.82 o 
   0  12   1       29.08       47.79     11.24 o 
   1  12   1        3.64       14.00     10.23 o 
   2  12   1      298.53      266.78      5.75 o 
   3  12   1      268.42      237.24      5.86 o 
   4  12   1       15.63        8.63      8.63 o 
   5  12   1       11.14        6.82      9.34 o 
   6  12   1       12.90        9.48      9.16 o 
  -5  13   1       24.17       34.05      9.72 o 
  -4  13   1        0.86       -1.66      8.31 o 
  -3  13   1       20.06       10.27      8.73 o 
  -2  13   1      363.14      320.72     10.88 o 
  -1  13   1       16.26        7.23      7.37 o 
   0  13   1        0.17        7.29     11.22 o 
   1  13   1       70.67       60.21      9.00 o 
   2  13   1       30.64       27.91      7.03 o 
   3  13   1      223.06      206.06      8.84 o 
   4  13   1       17.98       27.13      9.16 o 
   5  13   1       39.37       44.27     11.03 o 
  -3  14   1       54.91       51.50      8.88 o 
  -2  14   1      270.04      258.59     10.09 o 
  -1  14   1        8.97       26.48     11.81 o 
   0  14   1       28.36       41.77      8.79 o 
   1  14   1       65.22       68.73      7.55 o 
   2  14   1       42.04       25.49      9.80 o 
   3  14   1        4.01       14.86      9.48 o 
 -11   0   2       23.10       39.68      6.47 o 
 -10   0   2        3.51        3.27      5.99 o 
  -9   0   2       50.94       34.99      5.72 o 
  -8   0   2     1023.37      970.94     24.41 o 
  -7   0   2     1574.09     1562.62     11.70 o 
  -6   0   2      463.08      470.13      4.07 o 
  -5   0   2     1163.11     1434.22      6.54 o 
  -4   0   2      525.09      483.52      2.97 o 
  -3   0   2        1.13       10.04      2.10 o 
  -2   0   2     2044.35     2133.25     16.05 o 
   1   0   2    19429.57    18854.87     98.65 o 
   2   0   2    19488.69    18245.70    131.86 o 
   3   0   2     2391.99     2259.48     21.09 o 
   4   0   2     2843.52     2696.30     25.44 o 
   5   0   2      855.48     1035.64     12.80 o 
   6   0   2      113.43      110.14      6.43 o 
   7   0   2      136.49      149.31      9.34 o 
   8   0   2     1363.93     1286.32      9.65 o 
   9   0   2      311.03      338.44      5.44 o 
  10   0   2      235.22      206.02      7.89 o 
  11   0   2        1.89        6.50      7.57 o 
 -11   1   2        1.14        7.66      4.45 o 
 -10   1   2       42.51       48.37      4.09 o 
  -9   1   2      423.11      421.46      4.18 o 
  -8   1   2      138.97      159.86      3.18 o 
  -7   1   2        2.47        5.97      3.64 o 
  -6   1   2      101.80      103.98      2.27 o 
  -5   1   2     1214.54     1339.75      6.69 o 
  -4   1   2       33.06       24.01      1.40 o 
  -3   1   2     1905.77     1739.23      4.14 o 
  -2   1   2    11671.92    11043.70     23.13 o 
  -1   1   2     7611.41     7339.64     86.22 o 
   1   1   2     3274.61     3328.66     19.34 o 
   2   1   2     1021.03     1073.79      5.37 o 
   3   1   2       62.37       81.03      2.18 o 
   4   1   2      370.77      330.13      3.04 o 
   5   1   2       80.36      112.55      2.21 o 
   6   1   2       71.89       69.14      3.79 o 
   7   1   2     2082.61     2029.56      8.96 o 
   8   1   2      571.00      563.68      9.17 o 
   9   1   2       55.10       61.48      3.97 o 
  10   1   2        0.58        8.64      4.27 o 
  11   1   2        5.10        6.37      5.20 o 
 -11   2   2        1.98       10.04      4.87 o 
 -10   2   2       39.54       42.49      4.49 o 
  -9   2   2       58.06       52.30      4.09 o 
  -8   2   2      196.35      201.98      3.78 o 
  -7   2   2      246.26      247.62      3.79 o 
  -6   2   2      194.95      215.85      2.82 o 
  -5   2   2      391.17      447.02      2.92 o 
  -4   2   2      145.73      159.92      1.89 o 
  -3   2   2      905.87      942.30      3.47 o 
  -2   2   2      561.13      517.90      2.40 o 
  -1   2   2     6093.03     5983.82     21.69 o 
   0   2   2      735.75      752.87      5.76 o 
   1   2   2        9.26        7.63      3.30 o 
   2   2   2      877.46      781.96      6.59 o 
   3   2   2     1381.78     1247.23      4.94 o 
   4   2   2      834.34     1009.79      6.37 o 
   5   2   2       69.07       87.54      3.85 o 
   6   2   2      249.28      253.52      4.67 o 
   7   2   2       28.36       33.60      3.96 o 
   8   2   2       53.83       51.16      3.73 o 
   9   2   2      118.95      141.10      4.63 o 
  10   2   2       74.64       80.97      4.62 o 
  11   2   2        0.65        3.77      5.26 o 
 -11   3   2        4.00        6.78      5.30 o 
 -10   3   2       11.75       15.69      4.45 o 
  -9   3   2        2.04        8.85      4.07 o 
  -8   3   2       78.53       72.85      3.83 o 
  -7   3   2      322.48      319.05      3.75 o 
  -6   3   2     1007.58     1015.95      6.40 o 
  -5   3   2       36.67       39.89      2.09 o 
  -4   3   2      183.20      217.87      2.11 o 
  -3   3   2       16.97       10.10      1.68 o 
  -2   3   2      713.03      727.77      4.53 o 
  -1   3   2     6641.87     6466.55     30.83 o 
   0   3   2     4238.63     4434.63     25.01 o 
   1   3   2     1319.95     1350.39      6.57 o 
   2   3   2        9.68        7.03      3.42 o 
   3   3   2      633.94      630.35      5.15 o 
   4   3   2     2164.69     2344.41     10.67 o 
   5   3   2      121.99      132.87      2.73 o 
   6   3   2       11.65       13.55      3.43 o 
   7   3   2      207.25      239.97      8.06 o 
   8   3   2      176.26      156.08      4.98 o 
   9   3   2       26.66       41.03      4.57 o 
  10   3   2       30.48       35.25      4.69 o 
 -10   4   2        9.53       12.61      4.53 o 
  -9   4   2        9.86        5.83      4.37 o 
  -8   4   2       23.42       29.42      3.82 o 
  -7   4   2      252.22      255.53      4.02 o 
  -6   4   2      330.49      299.79      5.36 o 
  -5   4   2       93.65      127.50      2.38 o 
  -4   4   2      259.61      323.24      2.43 o 
  -3   4   2        0.39        2.60      1.54 o 
  -2   4   2        0.03        4.55      2.05 o 
  -1   4   2      503.63      454.58      3.14 o 
   0   4   2       80.06       68.77      3.38 o 
   1   4   2     4683.77     4656.19     34.45 o 
   2   4   2     2006.50     2025.57     12.77 o 
   3   4   2       98.32      101.27      3.68 o 
   4   4   2      195.47      186.35      3.06 o 
   5   4   2       44.26       44.05      2.13 o 
   6   4   2      454.05      417.46      9.19 o 
   7   4   2      946.46      929.90      6.10 o 
   8   4   2      233.46      207.34      5.36 o 
   9   4   2       19.05       21.80      4.33 o 
  10   4   2       93.49       87.88      5.53 o 
 -10   5   2       95.16      111.65      5.99 o 
  -9   5   2       24.98       31.96      4.58 o 
  -8   5   2      436.83      455.45      4.94 o 
  -7   5   2      166.76      169.59      3.65 o 
  -6   5   2       66.33       71.52      3.04 o 
  -5   5   2      202.95      202.11      5.58 o 
  -4   5   2       55.33       59.05      2.22 o 
  -3   5   2        3.75        5.71      1.94 o 
  -2   5   2      196.70      203.64      4.54 o 
  -1   5   2     4703.05     4581.28     37.02 o 
   0   5   2     2337.46     2085.40     17.20 o 
   1   5   2      638.00      646.18      5.31 o 
   2   5   2       63.66       71.45      4.03 o 
   3   5   2      773.45      838.74     18.28 o 
   4   5   2      303.62      311.81     11.06 o 
   5   5   2        6.14        7.68      1.56 o 
   6   5   2      620.52      609.23      6.30 o 
   7   5   2      245.15      272.22      4.32 o 
   8   5   2      677.99      631.49      8.93 o 
   9   5   2       13.26       12.62      6.30 o 
  10   5   2       66.69       61.09      6.21 o 
 -10   6   2        5.62        9.87      6.30 o 
  -9   6   2       67.48       67.52      5.92 o 
  -8   6   2       91.27       87.65      4.90 o 
  -7   6   2      389.35      407.07      3.83 o 
  -6   6   2       21.16       20.30      2.35 o 
  -5   6   2      511.64      511.26      4.06 o 
  -4   6   2        2.35        3.79      1.96 o 
  -3   6   2      341.47      324.77      5.82 o 
  -2   6   2      673.13      724.47      6.82 o 
  -1   6   2     6573.40     6599.10     55.82 o 
   0   6   2      526.43      426.87      4.55 o 
   1   6   2     1219.57     1064.35      8.79 o 
   2   6   2      255.70      209.62      4.14 o 
   3   6   2       54.76       68.10      3.60 o 
   4   6   2       28.10       33.24      5.72 o 
   5   6   2       71.39       71.07      3.42 o 
   6   6   2      176.52      161.33      4.27 o 
   7   6   2       10.55       10.26      1.63 o 
   8   6   2      464.24      422.73     10.61 o 
   9   6   2        8.30       17.09      6.70 o 
  10   6   2      134.99      136.30      7.18 o 
 -10   7   2        0.04        5.43      8.12 o 
  -9   7   2      275.98      291.50      7.25 o 
  -8   7   2       86.09       88.28      5.91 o 
  -7   7   2       92.18       78.32      3.03 o 
  -6   7   2      162.87      144.21      3.91 o 
  -5   7   2      183.32      178.35      4.50 o 
  -4   7   2      152.49      147.79      4.88 o 
  -3   7   2       78.25       92.45      3.59 o 
  -2   7   2      652.91      721.01      5.10 o 
  -1   7   2      512.53      534.57     12.22 o 
   0   7   2     4253.46     4103.12     89.63 o 
   1   7   2      440.43      428.98      7.92 o 
   2   7   2       23.22       30.56      2.35 o 
   3   7   2      226.57      251.83      4.19 o 
   4   7   2      854.26      846.74     12.40 o 
   5   7   2      138.70      133.14      5.05 o 
   6   7   2      308.37      298.54      5.45 o 
   7   7   2      409.23      367.46      6.69 o 
   8   7   2       15.13       10.34      6.78 o 
   9   7   2      112.09      100.53      7.78 o 
  -9   8   2        0.16        4.32      6.81 o 
  -8   8   2      104.88      110.60      6.64 o 
  -7   8   2       64.70       60.51      7.92 o 
  -6   8   2       35.82       45.43      7.16 o 
  -5   8   2       27.48       31.39      3.32 o 
  -4   8   2      249.19      250.93     10.53 o 
  -3   8   2       56.04       63.08      5.72 o 
  -2   8   2       71.86       79.56      4.87 o 
  -1   8   2      104.78      105.21      4.64 o 
   0   8   2       53.84       59.85      5.46 o 
   1   8   2        5.57        2.37      3.97 o 
   2   8   2       70.75       86.80      3.08 o 
   3   8   2      177.90      154.97      4.54 o 
   4   8   2       11.36       21.18      4.43 o 
   5   8   2       20.24       24.31      6.54 o 
   6   8   2      356.49      336.35      5.39 o 
   7   8   2      233.02      207.56      6.43 o 
   8   8   2        8.86        8.83      6.43 o 
   9   8   2       33.43       30.98      7.72 o 
  -9   9   2       15.54       14.04      6.99 o 
  -8   9   2       13.42       18.35      6.59 o 
  -7   9   2       35.86       44.39      7.70 o 
  -6   9   2       23.58       34.53      7.18 o 
  -5   9   2       57.19       52.06      4.21 o 
  -4   9   2        4.79        1.81      3.61 o 
  -3   9   2       58.94       50.08      4.43 o 
  -2   9   2      306.62      277.70     10.18 o 
  -1   9   2      131.01      121.62      7.12 o 
   0   9   2      822.45      806.88      9.46 o 
   1   9   2       74.47       76.04      4.45 o 
   2   9   2       30.06       31.29      3.40 o 
   3   9   2      322.32      285.12     13.12 o 
   4   9   2       75.19       84.43      4.80 o 
   5   9   2      107.21       96.47      7.96 o 
   6   9   2       63.48       64.25      5.38 o 
   7   9   2       48.29       44.37      6.68 o 
   8   9   2        3.72        7.86      7.29 o 
  -8  10   2        0.03        6.84     10.72 o 
  -7  10   2        4.22        1.46      8.07 o 
  -6  10   2       46.89       47.18      8.04 o 
  -5  10   2        1.61        3.07      8.39 o 
  -4  10   2       38.17       44.38      4.28 o 
  -3  10   2        2.17        3.03      4.43 o 
  -2  10   2      609.83      599.26     10.86 o 
  -1  10   2      575.53      520.30     17.21 o 
   0  10   2       46.47       34.94      7.30 o 
   1  10   2      342.77      330.98      5.67 o 
   2  10   2       85.91       74.40      3.63 o 
   3  10   2      393.00      323.05      5.81 o 
   4  10   2        6.66       15.11      7.58 o 
   5  10   2       11.52       13.14     11.47 o 
   6  10   2        1.97        6.73      9.51 o 
   7  10   2        0.23       -1.75     10.40 o 
   8  10   2       91.99       93.13      7.83 o 
  -7  11   2       11.38       12.25      8.34 o 
  -6  11   2       62.35       65.68     10.79 o 
  -5  11   2        0.77       12.27     12.48 o 
  -4  11   2        0.01        2.51      7.64 o 
  -3  11   2      202.77      171.77      7.27 o 
  -2  11   2       23.11       32.80      6.62 o 
  -1  11   2       57.38       60.95      8.84 o 
   0  11   2      374.24      348.39     14.53 o 
   1  11   2       50.03       54.45      9.04 o 
   2  11   2      119.47      114.51      3.68 o 
   3  11   2       20.15       32.12      5.94 o 
   4  11   2        4.37        3.75      7.56 o 
   5  11   2      112.84      137.72     10.68 o 
   6  11   2      110.52      114.75      9.49 o 
   7  11   2       65.82       75.13      7.77 o 
  -6  12   2        2.81        4.37      8.42 o 
  -5  12   2       42.12       49.20      8.61 o 
  -4  12   2       31.67       27.90      7.00 o 
  -3  12   2      127.20      112.02      8.17 o 
  -2  12   2      135.51      112.04     15.14 o 
  -1  12   2        0.23        5.24      8.71 o 
   0  12   2       83.00       99.60      9.54 o 
   1  12   2       40.21       34.56      7.48 o 
   2  12   2       11.55        9.77      4.73 o 
   3  12   2       19.62       33.70      7.83 o 
   4  12   2       38.95       28.75      8.71 o 
   5  12   2       16.69       16.62     10.44 o 
   6  12   2        4.33       12.18     10.44 o 
  -5  13   2        9.78        9.23      7.76 o 
  -4  13   2        0.13        3.66      7.71 o 
  -3  13   2        5.57        8.12      8.34 o 
  -2  13   2      266.66      241.91      8.58 o 
  -1  13   2       44.99       38.67      7.43 o 
   0  13   2        0.98       16.31      7.27 o 
   1  13   2        0.19       -0.78      7.51 o 
   2  13   2       92.27       92.17      7.05 o 
   3  13   2       47.56       48.93      8.07 o 
   4  13   2        0.27        5.39      9.35 o 
   5  13   2       21.60       23.92      9.40 o 
  -3  14   2       18.85       20.85      8.25 o 
  -2  14   2      142.93      149.34      8.81 o 
  -1  14   2      109.67       92.19      9.08 o 
   0  14   2        0.06       10.48      7.42 o 
   1  14   2       15.63       16.74      7.01 o 
   2  14   2        3.49       11.90      9.10 o 
   3  14   2       48.23       51.92     10.22 o 
 -11   1   3       16.18       20.86      4.60 o 
 -10   1   3        0.14        3.73      4.15 o 
  -9   1   3       81.29       70.61      2.93 o 
  -8   1   3        3.75        7.40      3.09 o 
  -7   1   3      292.19      284.28      3.08 o 
  -6   1   3        2.06       10.87      1.80 o 
  -5   1   3     3348.79     3402.59     12.76 o 
  -4   1   3       14.00        8.27      1.56 o 
  -3   1   3      184.38      205.66      1.58 o 
  -2   1   3        4.03       11.03      1.76 o 
  -1   1   3     4646.18     4721.04     15.33 o 
   0   1   3      583.96      588.33      2.68 o 
   1   1   3      567.36      575.44      4.83 o 
   2   1   3      704.66      680.05      3.95 o 
   3   1   3     2987.33     3069.33     18.67 o 
   4   1   3     2928.63     3093.45     21.61 o 
   5   1   3     1199.24     1280.68      4.24 o 
   6   1   3       64.32       70.63      2.05 o 
   7   1   3      783.72      721.37      7.58 o 
   8   1   3       28.52       28.43      3.69 o 
   9   1   3        0.72        5.80      3.43 o 
  10   1   3        0.01        4.43      4.85 o 
  11   1   3       27.85       35.64      5.77 o 
 -11   2   3       25.81       18.40      4.58 o 
 -10   2   3       49.40       56.20      4.51 o 
  -9   2   3       30.09       27.33      3.58 o 
  -8   2   3        1.67        2.92      3.85 o 
  -7   2   3       16.47       24.53      3.21 o 
  -6   2   3        9.37        7.18      2.62 o 
  -5   2   3      474.85      475.94      2.84 o 
  -4   2   3     1368.02     1430.88      5.61 o 
  -3   2   3     8253.30     8135.17     27.12 o 
  -2   2   3     4440.34     4396.31     17.02 o 
  -1   2   3     1278.27     1442.88      6.36 o 
   0   2   3     2575.73     2653.15     12.68 o 
   1   2   3        4.77        4.80      1.77 o 
   2   2   3      274.17      326.93      4.20 o 
   3   2   3        2.10       12.35      1.95 o 
   4   2   3     1169.40     1188.02      8.85 o 
   5   2   3     1273.75     1190.78     10.08 o 
   6   2   3      699.78      615.69      4.70 o 
   7   2   3      154.93      136.67      4.19 o 
   8   2   3        4.14        8.17      3.57 o 
   9   2   3      840.14      711.56      7.86 o 
  10   2   3       91.26       77.94      4.59 o 
  11   2   3       32.08       24.33      5.69 o 
 -11   3   3       12.99       25.26      5.05 o 
 -10   3   3       62.33       66.51      4.01 o 
  -9   3   3       13.73       13.51      3.95 o 
  -8   3   3        7.88        5.66      3.71 o 
  -7   3   3      229.69      206.11      3.45 o 
  -6   3   3      659.01      630.28      3.74 o 
  -5   3   3      847.91      870.87      4.23 o 
  -4   3   3     1765.86     1774.46      6.69 o 
  -3   3   3      721.66      790.51      4.87 o 
  -2   3   3      576.31      488.25      2.72 o 
  -1   3   3       45.14       40.60      3.00 o 
   0   3   3     1784.38     1717.31     14.81 o 
   1   3   3        0.37        3.79      1.83 o 
   2   3   3     1814.66     1702.03      5.64 o 
   3   3   3     3344.95     3332.68     18.83 o 
   4   3   3     3702.21     4059.59     30.10 o 
   5   3   3      548.15      579.25      4.76 o 
   6   3   3       40.46       38.86      3.62 o 
   7   3   3      555.44      525.42      6.43 o 
   8   3   3      500.62      491.39      5.53 o 
   9   3   3       10.41       13.46      4.45 o 
  10   3   3        1.96        4.19      4.68 o 
 -10   4   3        0.54        2.98      5.24 o 
  -9   4   3       71.17       66.74      4.80 o 
  -8   4   3        0.09        1.06      4.25 o 
  -7   4   3        9.68        6.71      3.74 o 
  -6   4   3       15.09       10.12      2.67 o 
  -5   4   3     1054.76      996.03      7.68 o 
  -4   4   3      929.37      904.23      4.70 o 
  -3   4   3     1057.37     1011.19      6.78 o 
  -2   4   3     4888.46     5091.92     29.16 o 
  -1   4   3      337.43      405.46      4.47 o 
   0   4   3     2318.06     2499.55     11.54 o 
   1   4   3       24.00       20.02      2.01 o 
   2   4   3      243.82      269.28      3.96 o 
   3   4   3      457.43      463.30      4.73 o 
   4   4   3      163.86      135.83      3.67 o 
   5   4   3      905.36      886.37      5.62 o 
   6   4   3      135.89      146.25      3.38 o 
   7   4   3       26.60       28.42      4.09 o 
   8   4   3      504.42      480.57      6.08 o 
   9   4   3       15.07       16.70      4.29 o 
  10   4   3       64.25       53.67      5.78 o 
 -10   5   3       25.06       27.75      6.09 o 
  -9   5   3       60.77       54.84      4.43 o 
  -8   5   3       53.15       65.74      3.90 o 
  -7   5   3        2.60        6.44      4.07 o 
  -6   5   3      104.07      108.83      2.88 o 
  -5   5   3      149.46      145.09      2.77 o 
  -4   5   3      133.03      155.91      2.40 o 
  -3   5   3      412.77      383.72      7.52 o 
  -2   5   3      531.75      585.10      8.11 o 
  -1   5   3      649.55      736.50      4.58 o 
   0   5   3      334.46      298.99      4.46 o 
   1   5   3     2434.62     2384.50     23.57 o 
   2   5   3      571.19      607.95      6.60 o 
   3   5   3       35.38       38.79      4.78 o 
   4   5   3      548.65      581.08      5.08 o 
   5   5   3      162.71      134.43      5.94 o 
   6   5   3       18.62       16.90      3.15 o 
   7   5   3        1.88        2.03      2.76 o 
   8   5   3      208.44      212.60      4.20 o 
   9   5   3        8.13       12.64      5.48 o 
  10   5   3        4.76        4.98      7.23 o 
 -10   6   3       57.29       57.84      6.61 o 
  -9   6   3       28.27       32.09      5.55 o 
  -8   6   3      156.95      145.28      5.20 o 
  -7   6   3       30.61       28.87      3.94 o 
  -6   6   3      106.69      101.15      3.15 o 
  -5   6   3      112.52      117.23      2.73 o 
  -4   6   3        3.90        4.44      2.44 o 
  -3   6   3      326.68      287.78      3.94 o 
  -2   6   3      295.33      316.62      3.81 o 
  -1   6   3     1021.56     1100.31      9.84 o 
   0   6   3       14.06       11.68      4.13 o 
   1   6   3       51.95       50.33      2.78 o 
   2   6   3     1345.04     1381.51     19.08 o 
   3   6   3       22.63       20.09      5.40 o 
   4   6   3       39.54       35.20      4.63 o 
   5   6   3      407.20      428.47      5.02 o 
   6   6   3       65.19       59.67      3.12 o 
   7   6   3       82.02       66.28      3.43 o 
   8   6   3        0.11        2.29      4.81 o 
   9   6   3        0.19       10.66      7.99 o 
  10   6   3       13.65        6.46      6.80 o 
 -10   7   3       23.01       15.07      6.94 o 
  -9   7   3       12.70       13.89      6.24 o 
  -8   7   3       78.76       67.92      4.96 o 
  -7   7   3        0.00        1.38      3.69 o 
  -6   7   3       30.41       23.07      3.60 o 
  -5   7   3        8.94       10.97      3.13 o 
  -4   7   3      447.07      453.71      7.43 o 
  -3   7   3      220.96      253.61      4.40 o 
  -2   7   3      718.29      717.12      8.13 o 
  -1   7   3       77.89       82.00      5.61 o 
   0   7   3      126.82      124.43      7.72 o 
   1   7   3       52.57       80.79      9.73 o 
   2   7   3      640.90      591.72      7.03 o 
   3   7   3      541.49      496.43      7.78 o 
   4   7   3      769.52      832.40     15.65 o 
   5   7   3       23.97       25.04      4.25 o 
   6   7   3       12.12       10.00      3.21 o 
   7   7   3       30.93       33.64      5.94 o 
   8   7   3       82.06       78.43      7.27 o 
   9   7   3        5.51       10.05      9.07 o 
  -9   8   3        2.83       11.92      6.52 o 
  -8   8   3        3.33        5.74      5.85 o 
  -7   8   3      161.99      160.16      4.41 o 
  -6   8   3      268.00      241.87      4.07 o 
  -5   8   3        5.37        6.73      2.60 o 
  -4   8   3      624.71      619.13      9.53 o 
  -3   8   3     1129.67     1164.55     23.33 o 
  -2   8   3      571.11      610.51     13.84 o 
  -1   8   3      250.37      275.74      8.80 o 
   0   8   3       25.05       37.07      5.52 o 
   1   8   3       39.70       43.89      4.83 o 
   2   8   3       89.35       90.50      3.68 o 
   3   8   3       38.12       36.27      3.44 o 
   4   8   3      604.60      608.29      9.37 o 
   5   8   3      586.86      578.33      8.62 o 
   6   8   3        6.84        5.77      3.79 o 
   7   8   3        1.87        0.78      6.36 o 
   8   8   3        0.00        4.31      7.02 o 
   9   8   3        8.93       12.21      7.96 o 
  -9   9   3       10.71       11.37      7.26 o 
  -8   9   3       65.46       77.29      6.34 o 
  -7   9   3       48.04       54.77      7.04 o 
  -6   9   3       11.57        7.25      3.20 o 
  -5   9   3        0.58       11.32      5.33 o 
  -4   9   3        1.75       13.72      4.51 o 
  -3   9   3      172.11      205.62      5.50 o 
  -2   9   3       35.42       51.48      5.52 o 
  -1   9   3      277.18      262.09     17.15 o 
   0   9   3       77.17       66.96      5.95 o 
   1   9   3      230.25      204.53      8.27 o 
   2   9   3      885.83      856.17      6.36 o 
   3   9   3      662.09      630.62      7.29 o 
   4   9   3      148.68      150.41      9.34 o 
   5   9   3       16.88       10.53      7.72 o 
   6   9   3       85.87       87.43      7.02 o 
   7   9   3        3.19        5.73      7.38 o 
   8   9   3       40.25       47.50      7.13 o 
  -8  10   3       20.90       17.80      7.04 o 
  -7  10   3       26.50       20.15      7.69 o 
  -6  10   3       49.24       54.28      7.11 o 
  -5  10   3       14.21       18.51      7.50 o 
  -4  10   3        6.78       14.73      2.78 o 
  -3  10   3      146.17      150.05      4.97 o 
  -2  10   3      692.57      705.80     16.53 o 
  -1  10   3        1.55       11.65     12.96 o 
   0  10   3       63.03       69.27      6.63 o 
   1  10   3       21.61       27.64      5.00 o 
   2  10   3      219.43      232.73      5.04 o 
   3  10   3        5.48        7.35      2.37 o 
   4  10   3      558.49      539.95     10.77 o 
   5  10   3       64.02       72.37      8.06 o 
   6  10   3       23.72       28.07      7.32 o 
   7  10   3        2.08        0.62      8.73 o 
   8  10   3        0.69        3.15      7.72 o 
  -7  11   3       24.98       23.92      8.36 o 
  -6  11   3       32.23       22.56      7.55 o 
  -5  11   3        0.47        6.16      8.31 o 
  -4  11   3       54.83       46.40      6.39 o 
  -3  11   3        1.38        3.14      5.52 o 
  -2  11   3       15.32       22.82      6.15 o 
  -1  11   3       41.60       41.21      7.23 o 
   0  11   3        3.10        7.20      6.54 o 
   1  11   3       44.70       50.95      5.39 o 
   2  11   3       31.07       33.28      5.27 o 
   3  11   3       88.15       75.34      5.99 o 
   4  11   3        5.23       -0.40      9.32 o 
   5  11   3      328.15      340.45     11.21 o 
   6  11   3       12.84       10.89      6.67 o 
   7  11   3       28.52       26.32      7.75 o 
  -6  12   3        5.26        2.80      7.99 o 
  -5  12   3        6.40       12.59      7.74 o 
  -4  12   3       17.36       15.51      7.05 o 
  -3  12   3       36.60       42.88      5.39 o 
  -2  12   3       22.97       23.52      6.62 o 
  -1  12   3        1.29        3.80      6.60 o 
   0  12   3       58.96       64.81      6.59 o 
   1  12   3        6.34        8.04      7.30 o 
   2  12   3       77.71       76.56      4.58 o 
   3  12   3      308.97      283.68     12.03 o 
   4  12   3       82.54      108.47      9.81 o 
   5  12   3        4.09        7.87     12.03 o 
   6  12   3       27.52       33.02      9.46 o 
  -5  13   3        0.01        8.78      8.22 o 
  -4  13   3       11.18       20.32      7.13 o 
  -3  13   3       10.29       10.17      6.85 o 
  -2  13   3       32.83       24.55      7.33 o 
  -1  13   3        2.38        6.04      6.31 o 
   0  13   3        8.36       21.38      6.54 o 
   1  13   3      102.98      109.05      6.87 o 
   2  13   3       23.06       31.66      9.24 o 
   3  13   3       41.34       42.73     10.36 o 
   4  13   3        4.80        2.45      9.42 o 
   5  13   3        0.21        8.77      9.08 o 
  -3  14   3        2.96        1.15      7.61 o 
  -2  14   3       72.38       72.29      8.71 o 
  -1  14   3        5.18       10.15      6.74 o 
   0  14   3        5.08       11.64      7.05 o 
   1  14   3       11.28        4.46      7.98 o 
   2  14   3       24.25       29.87     10.00 o 
   3  14   3       79.70       88.36     10.02 o 
 -11   0   4      105.84       99.25      6.48 o 
 -10   0   4       36.91       40.95      6.08 o 
  -9   0   4       36.13       42.79      2.90 o 
  -8   0   4      536.24      564.33      5.39 o 
  -7   0   4       26.89       27.73      3.43 o 
  -6   0   4      178.09      143.18      3.06 o 
  -5   0   4      894.47      915.84      4.24 o 
  -4   0   4     1202.93     1384.29      7.07 o 
  -3   0   4      170.98      221.46      2.65 o 
  -2   0   4    12737.74    12105.18     59.40 o 
  -1   0   4      368.76      344.45      3.53 o 
   0   0   4    11287.02    10635.00     65.94 o 
   1   0   4    15008.47    14743.72     65.73 o 
   2   0   4     2243.92     2135.84     12.25 o 
   3   0   4     2013.09     2231.67     21.50 o 
   4   0   4      866.17      778.20      7.21 o 
   5   0   4     2202.94     2149.99     30.21 o 
   6   0   4     2086.80     2180.98     17.19 o 
   7   0   4      278.74      317.82      4.30 o 
   8   0   4      198.05      211.51      4.16 o 
   9   0   4       66.92       74.53      4.83 o 
  10   0   4       90.97       86.23      8.51 o 
  11   0   4       91.38      118.53     10.13 o 
 -11   1   4        1.42        1.63      4.78 o 
 -10   1   4      160.86      169.76      4.38 o 
  -9   1   4      228.28      209.85      3.44 o 
  -8   1   4      181.96      187.07      3.13 o 
  -7   1   4      590.18      591.69      7.66 o 
  -6   1   4       67.08       68.98      2.10 o 
  -5   1   4       15.21       19.21      1.77 o 
  -4   1   4        0.01        2.98      1.56 o 
  -3   1   4     2351.05     2568.40      7.23 o 
  -2   1   4     1488.05     1592.59      3.94 o 
  -1   1   4    36193.14    35610.17     66.99 o 
   0   1   4    25511.34    24986.72     65.18 o 
   1   1   4    23886.29    23015.62     71.75 o 
   2   1   4       48.40       41.09      1.92 o 
   3   1   4       10.37        9.46      1.95 o 
   4   1   4      428.37      429.01      4.16 o 
   5   1   4        0.01        3.23      1.61 o 
   6   1   4      547.89      533.33      4.13 o 
   7   1   4      386.12      391.99      4.10 o 
   8   1   4       76.33       79.16      2.87 o 
   9   1   4       26.83       31.16      3.62 o 
  10   1   4      167.82      183.85      5.19 o 
  11   1   4       26.63       46.29      6.18 o 
 -11   2   4       49.77       64.21      5.04 o 
 -10   2   4       21.72       18.78      4.37 o 
  -9   2   4        0.88        4.05      3.59 o 
  -8   2   4       20.47       17.20      3.59 o 
  -7   2   4       54.96       51.21      3.27 o 
  -6   2   4      342.51      384.49      3.74 o 
  -5   2   4       13.59       13.32      2.03 o 
  -4   2   4       12.10       10.22      1.79 o 
  -3   2   4      115.41      128.04      1.58 o 
  -2   2   4      727.30      705.70      3.49 o 
  -1   2   4    11933.80    11721.61     44.76 o 
   0   2   4     1074.10     1137.03      4.44 o 
   1   2   4     1202.68     1205.66      6.80 o 
   2   2   4      158.96      125.73      1.91 o 
   3   2   4      356.62      354.43      2.95 o 
   4   2   4      307.80      298.06      4.20 o 
   5   2   4     1499.07     1456.21     13.44 o 
   6   2   4      518.91      501.25      3.89 o 
   7   2   4        7.78       10.73      4.02 o 
   8   2   4        2.18        3.34      3.50 o 
   9   2   4       13.28       14.84      4.80 o 
  10   2   4       14.39       22.56      4.98 o 
 -11   3   4        7.17       12.54      5.32 o 
 -10   3   4       37.12       42.76      3.87 o 
  -9   3   4      290.32      293.31      4.08 o 
  -8   3   4      118.83      122.03      4.23 o 
  -7   3   4      263.80      273.48      3.67 o 
  -6   3   4     1427.92     1499.53      7.70 o 
  -5   3   4        2.86        3.16      1.84 o 
  -4   3   4      839.47      834.88      4.18 o 
  -3   3   4      707.89      664.00      3.91 o 
  -2   3   4     2370.29     2324.47     12.29 o 
  -1   3   4     9087.40     9413.50     45.27 o 
   0   3   4      313.18      287.68      2.61 o 
   1   3   4     4889.49     4808.53     29.31 o 
   2   3   4       58.92       52.42      1.73 o 
   3   3   4      137.20      150.32      2.14 o 
   4   3   4      956.19     1026.08      7.33 o 
   5   3   4        0.29        1.48      2.19 o 
   6   3   4      524.18      515.48      8.94 o 
   7   3   4       23.14       22.18      4.01 o 
   8   3   4       53.24       64.00      4.12 o 
   9   3   4        0.06        7.09      4.33 o 
  10   3   4        0.59       10.41      4.58 o 
 -10   4   4       84.50       85.51      5.04 o 
  -9   4   4       18.73       27.95      4.46 o 
  -8   4   4       22.63       24.99      4.31 o 
  -7   4   4        3.15        4.07      3.33 o 
  -6   4   4      201.54      197.52      2.69 o 
  -5   4   4      611.99      687.87      4.59 o 
  -4   4   4       81.98      105.96      2.13 o 
  -3   4   4       35.23       35.06      2.02 o 
  -2   4   4      193.54      170.92      2.45 o 
  -1   4   4     1083.52     1046.17      7.55 o 
   0   4   4      248.15      248.85      3.14 o 
   1   4   4      442.04      446.87      4.00 o 
   2   4   4        0.30        2.54      1.45 o 
   3   4   4      121.25      146.06      2.28 o 
   4   4   4       80.33       75.24      2.72 o 
   5   4   4       88.67       94.72      2.18 o 
   6   4   4      477.96      466.62      4.15 o 
   7   4   4      208.19      226.24      4.29 o 
   8   4   4      380.22      406.31      4.95 o 
   9   4   4        2.54        4.45      4.46 o 
  10   4   4       32.07       28.38      5.71 o 
 -10   5   4       29.49       20.99      5.36 o 
  -9   5   4      198.22      185.38      5.39 o 
  -8   5   4       49.05       57.16      5.49 o 
  -7   5   4      304.39      349.28      6.64 o 
  -6   5   4       38.34       40.69      2.19 o 
  -5   5   4       39.70       48.91      2.42 o 
  -4   5   4      264.55      289.76      3.45 o 
  -3   5   4      466.42      469.99      4.15 o 
  -2   5   4     1471.95     1541.72      7.87 o 
  -1   5   4     1809.95     1736.75     11.08 o 
   0   5   4     7481.33     7346.79     31.82 o 
   1   5   4     4190.34     4171.54     33.56 o 
   2   5   4      993.79      952.07     14.83 o 
   3   5   4       26.58       36.60      4.48 o 
   4   5   4       74.08       76.36      3.94 o 
   5   5   4       15.49       14.99      1.99 o 
   6   5   4      125.11      115.32      3.29 o 
   7   5   4       71.46       72.83      2.63 o 
   8   5   4      143.41      171.16      3.74 o 
   9   5   4      158.20      162.72      5.92 o 
  10   5   4       29.63       38.52      5.93 o 
 -10   6   4       51.59       54.18      6.39 o 
  -9   6   4       96.77      111.09      5.27 o 
  -8   6   4        5.79        5.29      4.76 o 
  -7   6   4       13.54       12.72      3.94 o 
  -6   6   4        3.93        7.20      2.53 o 
  -5   6   4       42.15       38.81      2.86 o 
  -4   6   4       23.24       18.26      2.60 o 
  -3   6   4       25.32       28.29      1.97 o 
  -2   6   4     2028.30     2141.92     11.27 o 
  -1   6   4     1012.66     1112.45     14.19 o 
   0   6   4      128.81      104.79      3.70 o 
   1   6   4      189.96      213.49      7.79 o 
   2   6   4      932.82      870.73     19.72 o 
   3   6   4      131.87      133.93      6.03 o 
   4   6   4     1213.52     1203.69     11.66 o 
   5   6   4      812.27      712.71      7.97 o 
   6   6   4      295.79      262.88      4.91 o 
   7   6   4      276.42      252.22      4.12 o 
   8   6   4       16.20       14.84      7.59 o 
   9   6   4       26.66       23.83      7.94 o 
  10   6   4        0.94        9.04      7.44 o 
  -9   7   4       67.10       74.28      6.11 o 
  -8   7   4       68.86       77.29      5.14 o 
  -7   7   4      291.62      291.71      5.80 o 
  -6   7   4      982.55     1038.04     11.21 o 
  -5   7   4      688.47      752.66      5.99 o 
  -4   7   4      374.65      341.58      7.33 o 
  -3   7   4      335.80      356.17      5.59 o 
  -2   7   4      135.30      128.90      4.84 o 
  -1   7   4      320.26      295.63     12.73 o 
   0   7   4      337.88      317.14     12.68 o 
   1   7   4      110.47       98.43      3.93 o 
   2   7   4      188.63      176.52      4.66 o 
   3   7   4      532.95      531.62      5.88 o 
   4   7   4      111.54      101.98      4.94 o 
   5   7   4       35.89       42.73      4.79 o 
   6   7   4      494.14      450.16      6.79 o 
   7   7   4      187.60      168.32      6.65 o 
   8   7   4       40.37       32.02      7.12 o 
   9   7   4        6.73       12.19      8.01 o 
  -9   8   4       28.71       30.41      6.33 o 
  -8   8   4       67.93       71.66      6.48 o 
  -7   8   4      108.97       93.67      4.85 o 
  -6   8   4      281.31      296.69      5.73 o 
  -5   8   4      266.06      289.75      6.17 o 
  -4   8   4      450.45      433.64      8.92 o 
  -3   8   4       36.30       35.36      4.10 o 
  -2   8   4       48.31       47.46      4.64 o 
  -1   8   4        0.34       -3.71      9.09 o 
   0   8   4        1.83        2.94      4.97 o 
   1   8   4       38.63       52.52      8.29 o 
   2   8   4       59.28       53.52      2.94 o 
   3   8   4      132.03      124.68      6.93 o 
   4   8   4      291.19      256.35      7.58 o 
   5   8   4     1130.31     1047.91      8.34 o 
   6   8   4        3.03        4.03      4.00 o 
   7   8   4       97.34       88.01      7.11 o 
   8   8   4        3.94       13.51      6.75 o 
   9   8   4       10.12       12.31      8.96 o 
  -9   9   4        2.10       14.27      9.14 o 
  -8   9   4       14.53       19.99      6.04 o 
  -7   9   4        7.75        7.37      6.42 o 
  -6   9   4      107.19      109.85      6.88 o 
  -5   9   4       14.29       11.26      2.84 o 
  -4   9   4        0.17        1.56      3.08 o 
  -3   9   4        2.77       13.97      4.40 o 
  -2   9   4       57.84       54.20      5.70 o 
  -1   9   4        1.43       -3.58      9.70 o 
   0   9   4       50.69       61.06      5.39 o 
   1   9   4       22.04       27.34      4.38 o 
   2   9   4      111.58      119.68      7.42 o 
   3   9   4       36.72       37.97      7.59 o 
   4   9   4        0.11       -0.41      7.48 o 
   5   9   4        1.24        4.58      8.34 o 
   6   9   4       75.18       58.19      6.65 o 
   7   9   4       18.71       18.32      6.89 o 
   8   9   4       37.73       47.55      7.30 o 
  -8  10   4        0.89        3.69      6.71 o 
  -7  10   4       25.25       37.42      7.29 o 
  -6  10   4        0.62        7.71      7.55 o 
  -5  10   4      227.06      210.66      7.14 o 
  -4  10   4       20.13       23.78      4.70 o 
  -3  10   4       13.10       21.31      4.77 o 
  -2  10   4      140.48      175.23      6.07 o 
  -1  10   4       17.94        1.91      8.31 o 
   0  10   4       48.50       48.47      5.91 o 
   1  10   4       29.12       35.57      5.18 o 
   2  10   4       74.49       91.83      7.04 o 
   3  10   4       20.99       20.41      2.42 o 
   4  10   4        0.32        7.20      8.60 o 
   5  10   4       38.70       37.94      6.66 o 
   6  10   4        0.07       -0.61      7.35 o 
   7  10   4       97.96      103.09      7.88 o 
   8  10   4       16.10       21.76      7.44 o 
  -7  11   4       12.41       12.25      7.89 o 
  -6  11   4       77.22       91.10      8.17 o 
  -5  11   4       59.06       78.09      8.56 o 
  -4  11   4        2.23        1.28      4.16 o 
  -3  11   4       58.78       55.17      5.27 o 
  -2  11   4       94.96       85.52      7.25 o 
  -1  11   4        8.80        7.63      7.09 o 
   0  11   4        0.05        9.13      7.38 o 
   1  11   4       31.06       31.81      5.29 o 
   2  11   4       98.98       84.28      5.05 o 
   3  11   4      293.51      306.47     13.46 o 
   4  11   4       80.24       87.11      8.50 o 
   5  11   4       17.96        6.23     10.75 o 
   6  11   4       13.58       17.28      6.10 o 
   7  11   4       68.95       75.78      8.17 o 
  -6  12   4        1.46        3.39      8.09 o 
  -5  12   4       29.93       31.74      7.83 o 
  -4  12   4      183.25      200.82     10.55 o 
  -3  12   4       80.47       90.18      5.62 o 
  -2  12   4        1.09        4.42      6.35 o 
  -1  12   4        5.86        9.42      6.93 o 
   0  12   4        4.67       12.07      6.90 o 
   1  12   4        5.27        4.76      6.94 o 
   2  12   4        0.01        6.32      5.47 o 
   3  12   4      109.74      100.62      9.67 o 
   4  12   4      183.16      193.24      8.34 o 
   5  12   4       26.36       19.06     11.06 o 
   6  12   4       33.35       30.96      8.09 o 
  -5  13   4       18.13       35.92      8.49 o 
  -4  13   4       38.78       44.86      7.08 o 
  -3  13   4        7.07       10.92      6.70 o 
  -2  13   4       13.65       16.88      6.56 o 
  -1  13   4       50.61       49.23      7.23 o 
   0  13   4       26.21       27.07      6.77 o 
   1  13   4       43.98       46.18      7.38 o 
   2  13   4       72.46       73.52      8.40 o 
   3  13   4       31.42       56.77     10.05 o 
   4  13   4       27.99       26.73      8.83 o 
   5  13   4       59.63       62.91     12.03 o 
  -3  14   4       37.01       40.80      7.31 o 
  -2  14   4        1.54        4.90      7.46 o 
  -1  14   4        2.08        1.76      7.21 o 
   0  14   4        0.16       10.04      6.71 o 
   1  14   4        2.02        7.64     10.19 o 
   2  14   4        6.13        8.67      8.72 o 
   3  14   4       34.27       24.97      8.09 o 
 -11   1   5        1.44        0.86      4.87 o 
 -10   1   5       31.98       36.45      4.16 o 
  -9   1   5      171.99      162.42      3.49 o 
  -8   1   5      386.26      375.89      3.58 o 
  -7   1   5      635.97      595.00      3.71 o 
  -6   1   5      175.25      192.36      2.41 o 
  -5   1   5      569.14      553.92      3.14 o 
  -4   1   5     1095.01     1010.45      3.34 o 
  -3   1   5      162.93      154.22      1.97 o 
  -2   1   5       10.74        5.62      1.98 o 
  -1   1   5      910.39     1026.17      5.41 o 
   0   1   5     4915.75     4675.69     17.54 o 
   1   1   5        8.46       14.80      2.43 o 
   2   1   5       17.72       14.03      1.67 o 
   3   1   5      739.14      750.66      4.58 o 
   4   1   5      124.17      127.03      2.44 o 
   5   1   5      235.65      224.93      2.68 o 
   6   1   5      251.29      245.89      3.00 o 
   7   1   5      167.57      158.60      3.31 o 
   8   1   5        3.53        5.18      2.62 o 
   9   1   5       40.68       39.97      3.62 o 
  10   1   5       53.79       61.39      6.36 o 
 -11   2   5       18.22       25.29      5.00 o 
 -10   2   5      100.96      106.20      4.56 o 
  -9   2   5      265.38      216.41      4.00 o 
  -8   2   5       82.79       60.84      3.73 o 
  -7   2   5       87.03       73.29      3.28 o 
  -6   2   5        5.07        9.46      2.45 o 
  -5   2   5       19.30       24.22      2.08 o 
  -4   2   5        0.07        1.14      1.72 o 
  -3   2   5       43.72       58.16      1.73 o 
  -2   2   5     3697.79     3638.48     15.93 o 
  -1   2   5     4022.03     4120.66     15.21 o 
   0   2   5     5342.89     5201.35     18.81 o 
   1   2   5       24.69       25.78      2.05 o 
   2   2   5     4628.35     4870.07     15.50 o 
   3   2   5      691.48      704.35      3.70 o 
   4   2   5        6.10        9.28      2.38 o 
   5   2   5      252.87      246.32      3.05 o 
   6   2   5      176.51      195.62      4.12 o 
   7   2   5       74.31       70.78      3.15 o 
   8   2   5       38.30       35.19      4.27 o 
   9   2   5       27.53       31.16      4.81 o 
  10   2   5      143.84      180.18      7.97 o 
 -11   3   5       90.24      118.27      6.21 o 
 -10   3   5        4.74        9.19      4.15 o 
  -9   3   5      167.73      173.57      4.00 o 
  -8   3   5      683.30      678.43      5.86 o 
  -7   3   5     1589.14     1546.55      9.87 o 
  -6   3   5      305.06      310.02      3.78 o 
  -5   3   5     2346.46     2255.65     10.44 o 
  -4   3   5     1593.27     1540.25      6.95 o 
  -3   3   5      695.65      670.18      3.47 o 
  -2   3   5     2338.54     2405.77     10.26 o 
  -1   3   5     3822.20     3635.32     11.12 o 
   0   3   5      136.49      195.24      2.14 o 
   1   3   5       74.82       56.96      2.02 o 
   2   3   5     3437.27     3418.90     21.77 o 
   3   3   5       11.09       10.50      2.68 o 
   4   3   5     2778.04     2903.46     22.25 o 
   5   3   5      413.26      367.51      3.60 o 
   6   3   5      225.14      245.79      5.03 o 
   7   3   5        0.23        0.35      4.08 o 
   8   3   5      218.23      227.54      5.29 o 
   9   3   5        0.08        0.20      4.56 o 
  10   3   5      108.02      101.44      5.28 o 
 -10   4   5       74.87       86.38      4.69 o 
  -9   4   5      206.81      199.87      4.55 o 
  -8   4   5       84.19       78.80      4.28 o 
  -7   4   5      276.15      267.89      3.74 o 
  -6   4   5        1.96        3.08      1.84 o 
  -5   4   5       14.13       16.77      2.09 o 
  -4   4   5      497.66      483.06      3.49 o 
  -3   4   5     2105.60     2031.48     14.17 o 
  -2   4   5      258.74      233.85      1.90 o 
  -1   4   5     4204.01     4176.53     28.95 o 
   0   4   5     1163.20     1230.74      5.76 o 
   1   4   5       38.21       54.85      2.30 o 
   2   4   5      106.70      120.00      1.94 o 
   3   4   5      349.37      379.31      3.64 o 
   4   4   5       70.37       72.64      2.34 o 
   5   4   5      111.26      102.25      2.73 o 
   6   4   5       37.00       39.42      2.23 o 
   7   4   5      301.53      311.83      4.04 o 
   8   4   5        6.63        5.07      4.55 o 
   9   4   5       21.29       27.67      4.67 o 
  10   4   5        0.48        4.13      5.67 o 
 -10   5   5        5.51        4.14      6.08 o 
  -9   5   5        1.31        4.27      5.19 o 
  -8   5   5       31.03       28.26      5.59 o 
  -7   5   5       30.02       29.34      3.81 o 
  -6   5   5      201.35      198.18      2.93 o 
  -5   5   5        0.02        1.38      2.54 o 
  -4   5   5      438.88      465.70      6.05 o 
  -3   5   5     1040.77     1089.72      9.69 o 
  -2   5   5      747.20      749.75     10.59 o 
  -1   5   5       15.58       11.66      3.03 o 
   0   5   5       13.03        8.09      2.48 o 
   1   5   5       34.26       24.75      2.30 o 
   2   5   5      366.66      356.99      3.30 o 
   3   5   5     1236.09     1274.65     11.98 o 
   4   5   5        0.31        0.57      1.53 o 
   5   5   5        6.09        4.15      2.50 o 
   6   5   5      175.30      180.20      3.76 o 
   7   5   5      171.29      173.18      3.36 o 
   8   5   5       45.44       30.76      3.32 o 
   9   5   5        4.81        6.17      6.22 o 
  10   5   5        8.13       11.62      5.97 o 
 -10   6   5       43.55       46.06      6.92 o 
  -9   6   5       14.14       20.02      5.29 o 
  -8   6   5       16.75       10.75      5.72 o 
  -7   6   5        4.22        4.03      1.90 o 
  -6   6   5      159.17      152.66      3.23 o 
  -5   6   5        6.53        5.87      3.27 o 
  -4   6   5        8.14        6.50      2.80 o 
  -3   6   5      152.23      178.84      2.70 o 
  -2   6   5      860.33      949.02      9.26 o 
  -1   6   5        7.88       11.72      3.51 o 
   0   6   5      299.15      278.38      5.36 o 
   1   6   5       90.65       85.41      2.73 o 
   2   6   5      384.89      370.97      3.30 o 
   3   6   5       10.36        8.20      4.01 o 
   4   6   5       11.14        8.60      3.60 o 
   5   6   5        0.40        1.28      2.86 o 
   6   6   5        0.00        1.71      4.66 o 
   7   6   5       65.51       43.84      4.25 o 
   8   6   5        0.58        2.02      7.68 o 
   9   6   5        0.73        3.14      8.25 o 
  -9   7   5      140.41      135.60      6.42 o 
  -8   7   5       39.82       35.16      4.92 o 
  -7   7   5       34.56       33.27      5.12 o 
  -6   7   5     1057.88     1090.29     10.05 o 
  -5   7   5      171.12      167.91      3.61 o 
  -4   7   5      245.64      239.56      3.79 o 
  -3   7   5       19.00       23.33      2.81 o 
  -2   7   5        2.89        5.08      3.84 o 
  -1   7   5       29.65       33.53      3.41 o 
   0   7   5       77.89       76.84      4.11 o 
   1   7   5      118.88      137.52      4.01 o 
   2   7   5      350.05      345.06      6.03 o 
   3   7   5      162.86      148.83      5.45 o 
   4   7   5      196.99      197.49      5.16 o 
   5   7   5      411.14      405.80      4.77 o 
   6   7   5        2.56        6.85      4.94 o 
   7   7   5       13.91        9.47      6.90 o 
   8   7   5        6.73       15.62      8.21 o 
   9   7   5        1.26        3.74      8.38 o 
  -9   8   5       17.52       18.55      7.48 o 
  -8   8   5       36.63       24.14      6.25 o 
  -7   8   5        0.46       -1.59      4.95 o 
  -6   8   5        0.24        2.83      3.89 o 
  -5   8   5        8.43       10.30      3.59 o 
  -4   8   5      327.15      319.19      8.76 o 
  -3   8   5      367.91      340.51      4.67 o 
  -2   8   5      185.06      174.23      6.07 o 
  -1   8   5      439.51      423.70      7.32 o 
   0   8   5       96.17       98.31      4.71 o 
   1   8   5        1.38        5.14      4.02 o 
   2   8   5       64.23       79.36      4.29 o 
   3   8   5       50.27       51.84      6.43 o 
   4   8   5      158.24      153.74      7.88 o 
   5   8   5        1.53        7.77      4.99 o 
   6   8   5      199.79      198.79      3.96 o 
   7   8   5      311.69      322.19      7.73 o 
   8   8   5        0.95        3.08      7.90 o 
   9   8   5        1.41        6.27      8.64 o 
  -8   9   5       27.30       24.06      6.26 o 
  -7   9   5       32.96       34.64      6.03 o 
  -6   9   5       18.20       21.27      3.84 o 
  -5   9   5     1022.89     1048.75     11.28 o 
  -4   9   5      184.14      185.49      4.59 o 
  -3   9   5       48.42       52.07      4.74 o 
  -2   9   5       25.07       23.18      5.10 o 
  -1   9   5        4.58        7.73      6.89 o 
   0   9   5      146.49      138.25      5.61 o 
   1   9   5      278.42      285.63      6.62 o 
   2   9   5       37.89       46.93      3.49 o 
   3   9   5      126.23      131.74      7.95 o 
   4   9   5       68.01       66.40      8.09 o 
   5   9   5      107.18       89.29      5.33 o 
   6   9   5       10.80        6.29      4.95 o 
   7   9   5       87.11       89.49      7.26 o 
   8   9   5       48.42       51.60      7.21 o 
  -8  10   5        1.78        6.70      8.76 o 
  -7  10   5        4.12        2.61      6.52 o 
  -6  10   5        0.00       -0.15      6.39 o 
  -5  10   5      165.14      147.96      4.47 o 
  -4  10   5      501.33      506.88      7.92 o 
  -3  10   5      125.79      139.88      4.96 o 
  -2  10   5      271.65      256.42      7.34 o 
  -1  10   5        2.76        8.62      6.98 o 
   0  10   5       53.22       60.76      5.75 o 
   1  10   5        0.44        3.58      4.54 o 
   2  10   5      107.60      115.25      4.16 o 
   3  10   5       38.86       43.06      7.53 o 
   4  10   5       11.71       18.85      7.76 o 
   5  10   5        6.37       12.56      5.16 o 
   6  10   5       67.18       74.06      6.01 o 
   7  10   5        0.03       11.72      9.76 o 
  -7  11   5        0.74       10.88     13.16 o 
  -6  11   5        7.54       14.08      7.14 o 
  -5  11   5       13.66       22.06      6.64 o 
  -4  11   5        0.25       -0.53      4.72 o 
  -3  11   5       10.29       10.19      4.74 o 
  -2  11   5        1.95        1.98      6.37 o 
  -1  11   5       12.43        7.73      7.01 o 
   0  11   5       60.97       65.76      7.11 o 
   1  11   5      296.67      286.64      6.96 o 
   2  11   5        1.73       11.46      5.70 o 
   3  11   5       94.95      104.30      8.83 o 
   4  11   5       18.74       29.08      9.38 o 
   5  11   5        8.26       14.63      6.10 o 
   6  11   5        0.11        3.55      6.23 o 
   7  11   5       13.26       21.18      8.35 o 
  -6  12   5        3.75        4.43      7.79 o 
  -5  12   5       20.71       27.48      9.09 o 
  -4  12   5       10.39       17.65      6.43 o 
  -3  12   5       19.16       20.89      6.48 o 
  -2  12   5       78.39       83.77      6.62 o 
  -1  12   5        6.00       14.49      6.34 o 
   0  12   5       20.13       20.01      6.41 o 
   1  12   5        0.20       -0.71      7.18 o 
   2  12   5       12.83       12.73      5.02 o 
   3  12   5       18.42       15.63      7.82 o 
   4  12   5       30.17       27.46      8.30 o 
   5  12   5       20.70       32.83      6.73 o 
   6  12   5        2.00        3.78      8.59 o 
  -5  13   5       38.94       47.71      8.86 o 
  -4  13   5       58.62       63.32      7.50 o 
  -3  13   5       90.23      100.53      7.57 o 
  -2  13   5        2.21       11.45      5.83 o 
  -1  13   5       15.52       13.53      6.39 o 
   0  13   5        6.30       13.02      6.62 o 
   1  13   5        2.27       11.12      6.00 o 
   2  13   5        4.84        6.20     10.25 o 
   3  13   5       30.94       40.52      7.51 o 
   4  13   5       17.30       36.59      8.15 o 
  -3  14   5       49.28       52.77      7.22 o 
  -2  14   5       21.66       28.50      7.33 o 
  -1  14   5        4.89       10.10      6.09 o 
   0  14   5        0.27        4.89      6.57 o 
   1  14   5        0.15        3.28      7.84 o 
   2  14   5       11.15        9.38      7.85 o 
   3  14   5        0.74        6.88     11.33 o 
 -11   0   6       39.62       31.69      6.99 o 
 -10   0   6      107.28      106.73      6.51 o 
  -9   0   6       24.53       19.60      3.82 o 
  -8   0   6       14.14        9.81      4.18 o 
  -7   0   6      882.71      887.62      4.86 o 
  -6   0   6      284.36      306.85      3.48 o 
  -5   0   6     1512.99     1524.81      9.59 o 
  -4   0   6       20.03       32.14      2.41 o 
  -3   0   6     2161.64     1919.18     16.51 o 
  -2   0   6     4073.63     3823.20     20.09 o 
  -1   0   6     3976.51     3524.33     14.63 o 
   0   0   6      858.96      747.80      4.02 o 
   1   0   6     2875.21     2854.26     11.91 o 
   2   0   6     6244.19     6214.75     40.70 o 
   3   0   6       13.81        6.10      4.02 o 
   4   0   6      576.40      569.19     18.73 o 
   5   0   6      214.28      224.28      7.52 o 
   6   0   6     1641.41     1468.84     12.24 o 
   7   0   6       13.21       20.74      6.74 o 
   8   0   6      887.46      871.15     11.47 o 
   9   0   6       13.66       29.11      9.91 o 
  10   0   6       15.50       31.95     14.88 o 
 -11   1   6       18.37       24.54      5.26 o 
 -10   1   6        0.23        3.59      4.49 o 
  -9   1   6      133.58      138.98      3.42 o 
  -8   1   6      280.82      285.05      3.62 o 
  -7   1   6     2053.37     2058.89     11.83 o 
  -6   1   6        5.93        4.22      2.21 o 
  -5   1   6       46.73       44.03      1.87 o 
  -4   1   6      136.04      118.74      1.69 o 
  -3   1   6      122.87      141.44      1.89 o 
  -2   1   6     2570.29     2673.42      8.29 o 
  -1   1   6     3398.35     3541.64     12.54 o 
   0   1   6      732.46      638.79      3.34 o 
   1   1   6        1.59        4.90      2.30 o 
   2   1   6      672.32      586.49      3.21 o 
   3   1   6      595.71      509.22      4.27 o 
   4   1   6      156.43      149.60      3.45 o 
   5   1   6      282.35      265.27      5.38 o 
   6   1   6      186.67      207.23      4.23 o 
   7   1   6      204.95      233.51      4.25 o 
   8   1   6      282.49      269.54      4.99 o 
   9   1   6       78.98       97.30      6.24 o 
  10   1   6        3.36       17.50      6.92 o 
 -11   2   6        0.83        3.00      5.83 o 
 -10   2   6        7.00        9.73      3.54 o 
  -9   2   6      169.54      184.49      4.09 o 
  -8   2   6       28.34       29.74      3.33 o 
  -7   2   6      117.40      111.75      3.08 o 
  -6   2   6      215.52      218.99      3.31 o 
  -5   2   6        5.96        6.67      1.86 o 
  -4   2   6      136.71      124.62      1.86 o 
  -3   2   6      327.01      278.24      2.88 o 
  -2   2   6     2084.89     1994.66      8.40 o 
  -1   2   6      717.86      765.34      3.37 o 
   0   2   6      406.21      411.46      2.35 o 
   1   2   6     1241.53     1203.05      5.80 o 
   2   2   6       28.56       33.79      1.85 o 
   3   2   6       12.42       21.38      1.74 o 
   4   2   6      750.23      743.04      6.28 o 
   5   2   6       37.85       26.41      2.47 o 
   6   2   6      119.53      119.83      3.78 o 
   7   2   6     1137.64     1095.90     14.08 o 
   8   2   6       25.03       19.63      4.40 o 
   9   2   6       13.97       13.81      5.46 o 
  10   2   6        0.25        7.69      5.84 o 
 -10   3   6        6.49        7.49      4.37 o 
  -9   3   6        3.34        8.76      4.10 o 
  -8   3   6      119.26      119.78      3.56 o 
  -7   3   6      592.12      584.48      5.15 o 
  -6   3   6      318.64      279.10      3.28 o 
  -5   3   6        2.31        1.50      2.10 o 
  -4   3   6      813.85      877.33      6.62 o 
  -3   3   6      518.85      567.12      4.07 o 
  -2   3   6      437.17      435.98      3.70 o 
  -1   3   6       23.25       30.01      2.00 o 
   0   3   6      142.11      152.67      2.09 o 
   1   3   6        1.92        3.17      1.73 o 
   2   3   6     1154.55     1211.75      7.46 o 
   3   3   6      269.86      295.80      3.57 o 
   4   3   6       14.88       17.73      3.02 o 
   5   3   6      200.65      190.55      3.55 o 
   6   3   6      203.02      201.53      4.53 o 
   7   3   6        6.86        5.04      4.66 o 
   8   3   6      196.10      177.11      5.98 o 
   9   3   6       33.17       30.74      4.47 o 
  10   3   6        5.97       10.17      6.40 o 
 -10   4   6       29.11       26.47      5.00 o 
  -9   4   6       97.93       83.04      4.05 o 
  -8   4   6        2.14        1.61      3.53 o 
  -7   4   6      315.13      308.13      4.93 o 
  -6   4   6      679.93      707.79      6.49 o 
  -5   4   6       38.83       51.46      2.24 o 
  -4   4   6       13.09       16.05      2.23 o 
  -3   4   6      330.62      372.38      3.31 o 
  -2   4   6     1231.95     1354.45      6.67 o 
  -1   4   6      234.90      215.48      2.37 o 
   0   4   6     2049.43     1929.29      9.80 o 
   1   4   6       22.53       14.56      2.31 o 
   2   4   6      167.11      153.08      2.36 o 
   3   4   6     2564.74     2595.38     11.17 o 
   4   4   6      131.51      130.50      2.77 o 
   5   4   6        6.18       12.72      2.84 o 
   6   4   6      292.65      270.87      3.83 o 
   7   4   6      105.75      108.33      3.67 o 
   8   4   6       12.56       10.27      4.10 o 
   9   4   6        9.84       14.96      5.10 o 
  10   4   6       80.24       95.76      5.79 o 
 -10   5   6       31.56       25.57      5.35 o 
  -9   5   6      102.26      102.53      5.94 o 
  -8   5   6      103.14       93.27      5.12 o 
  -7   5   6      408.46      432.78      5.24 o 
  -6   5   6      224.86      223.54      3.56 o 
  -5   5   6        1.22        1.17      2.62 o 
  -4   5   6        1.20        0.19      2.83 o 
  -3   5   6        8.34        6.19      2.39 o 
  -2   5   6        9.59        4.06      2.25 o 
  -1   5   6     1563.78     1605.04      8.37 o 
   0   5   6       65.73       67.29      2.36 o 
   1   5   6      228.10      202.87      2.69 o 
   2   5   6       58.36       49.74      2.11 o 
   3   5   6      204.00      225.86      2.34 o 
   4   5   6      311.08      276.11      3.78 o 
   5   5   6      241.99      209.08      4.06 o 
   6   5   6       81.61       73.74      3.84 o 
   7   5   6       45.11       34.59      2.87 o 
   8   5   6       13.34       18.30      4.21 o 
   9   5   6       19.45       19.28      5.98 o 
  10   5   6        7.75       13.05      6.37 o 
 -10   6   6      137.24      171.25      7.07 o 
  -9   6   6       78.84       84.87      5.63 o 
  -8   6   6       33.29       32.69      5.52 o 
  -7   6   6       38.52       48.51      2.95 o 
  -6   6   6     1205.30     1187.86     10.14 o 
  -5   6   6       64.75       64.46      3.24 o 
  -4   6   6      210.70      183.78      3.58 o 
  -3   6   6       94.17       86.86      2.66 o 
  -2   6   6      134.43      114.19      3.43 o 
  -1   6   6      789.45      786.20      8.72 o 
   0   6   6      143.70      147.67      2.85 o 
   1   6   6      128.44      134.66      2.60 o 
   2   6   6      192.63      201.43      3.01 o 
   3   6   6      117.41      118.58      3.85 o 
   4   6   6        0.02        1.31      2.79 o 
   5   6   6      127.92      122.54      5.02 o 
   6   6   6      110.81       82.23      4.96 o 
   7   6   6      665.15      576.99     16.91 o 
   8   6   6      118.11      107.22      8.22 o 
   9   6   6       27.69       34.69      7.04 o 
  -9   7   6       22.59       29.40      6.59 o 
  -8   7   6       63.13       67.49      6.16 o 
  -7   7   6      266.61      279.44      5.72 o 
  -6   7   6      688.80      640.67      4.82 o 
  -5   7   6      224.52      239.37      4.18 o 
  -4   7   6      149.84      161.41      4.22 o 
  -3   7   6       98.55       96.96      2.61 o 
  -2   7   6      216.06      219.59      5.24 o 
  -1   7   6        0.62        5.29      4.10 o 
   0   7   6       66.34       59.37      4.00 o 
   1   7   6      119.85       94.80      2.56 o 
   2   7   6      189.10      161.42      3.54 o 
   3   7   6      467.44      409.20      7.00 o 
   4   7   6       57.36       59.45      4.61 o 
   5   7   6       35.34       33.02      2.57 o 
   6   7   6      124.55      125.05      4.99 o 
   7   7   6      142.29      128.11      7.99 o 
   8   7   6        0.85       11.74      9.86 o 
   9   7   6        2.69        1.80      9.74 o 
  -9   8   6       63.32       66.67      7.49 o 
  -8   8   6       67.44       63.84      6.54 o 
  -7   8   6        0.21        4.02      4.88 o 
  -6   8   6      194.08      195.49      4.84 o 
  -5   8   6       54.80       55.80      4.37 o 
  -4   8   6        8.80       13.79      2.96 o 
  -3   8   6      138.05      133.08      5.53 o 
  -2   8   6      334.98      337.98      7.24 o 
  -1   8   6       54.65       58.60      6.29 o 
   0   8   6       62.66       69.00      4.44 o 
   1   8   6      231.28      226.47      3.56 o 
   2   8   6      149.18      151.90      3.90 o 
   3   8   6      425.38      411.87     11.19 o 
   4   8   6       15.70       15.74      5.03 o 
   5   8   6       23.21       27.95      5.72 o 
   6   8   6        2.66        3.84      2.34 o 
   7   8   6       27.96       33.06      6.76 o 
   8   8   6       74.75       84.85      8.96 o 
  -8   9   6       35.69       30.34      7.16 o 
  -7   9   6       34.55       28.85      5.86 o 
  -6   9   6       51.27       53.80      4.48 o 
  -5   9   6       28.28       28.80      4.79 o 
  -4   9   6        0.74        0.62      3.16 o 
  -3   9   6       16.69       10.18      3.44 o 
  -2   9   6       31.18       35.34      6.99 o 
  -1   9   6        2.72       -1.94      6.46 o 
   0   9   6       21.97       17.43      5.22 o 
   1   9   6       28.82       30.09      4.01 o 
   2   9   6      110.16      121.96      3.62 o 
   3   9   6      235.39      211.15      6.96 o 
   4   9   6        4.19        3.64      4.98 o 
   5   9   6        7.74       10.12      4.62 o 
   6   9   6       46.93       43.22      6.72 o 
   7   9   6       55.57       59.57      7.01 o 
   8   9   6       63.40       69.72      9.52 o 
  -8  10   6        0.24        7.13      7.56 o 
  -7  10   6        3.17        4.77      6.12 o 
  -6  10   6       49.93       50.55      6.78 o 
  -5  10   6      504.51      486.48      6.02 o 
  -4  10   6        1.44        1.75      2.10 o 
  -3  10   6      131.53      120.56      4.14 o 
  -2  10   6       25.38       26.66      5.65 o 
  -1  10   6       97.34       99.83      6.57 o 
   0  10   6       24.32       24.11      5.47 o 
   1  10   6       50.76       62.13      4.11 o 
   2  10   6       29.57       27.67      3.52 o 
   3  10   6       13.05        9.15      6.65 o 
   4  10   6       72.84       63.63      6.21 o 
   5  10   6        3.84        6.63      5.21 o 
   6  10   6       32.15       31.41      6.16 o 
   7  10   6       41.94       52.57      7.29 o 
  -7  11   6       61.16       70.72      7.77 o 
  -6  11   6      112.77      101.33      6.54 o 
  -5  11   6      168.84      180.40      7.82 o 
  -4  11   6       58.98       53.79      5.01 o 
  -3  11   6       27.78       37.89      5.85 o 
  -2  11   6      104.85      124.34      6.68 o 
  -1  11   6       47.97       65.77      5.86 o 
   0  11   6      103.95       93.96      6.18 o 
   1  11   6      139.65      127.98      5.38 o 
   2  11   6       22.20       20.07      4.18 o 
   3  11   6       19.86       22.86      6.40 o 
   4  11   6       37.62       30.11      6.86 o 
   5  11   6       10.81        8.87      5.49 o 
   6  11   6        5.97        2.58      6.40 o 
  -6  12   6      170.80      153.11      8.26 o 
  -5  12   6        2.72       -1.37      7.79 o 
  -4  12   6       54.40       59.07      6.42 o 
  -3  12   6       18.55       38.09      7.47 o 
  -2  12   6       37.66       66.25      6.48 o 
  -1  12   6        5.33        8.81      7.27 o 
   0  12   6       81.89       84.01      7.51 o 
   1  12   6       24.61       24.36      5.51 o 
   2  12   6        8.74       10.74      4.97 o 
   3  12   6        2.70        5.10      8.03 o 
   4  12   6        3.39        2.63      7.66 o 
   5  12   6       23.56       34.79      6.86 o 
  -5  13   6        8.83        9.42      8.38 o 
  -4  13   6       38.99       29.79      8.63 o 
  -3  13   6       15.91       15.63      6.75 o 
  -2  13   6      100.81       91.42      7.03 o 
  -1  13   6       48.15       53.92      6.28 o 
   0  13   6        8.46        8.27      6.29 o 
   1  13   6        0.09        3.52      7.21 o 
   2  13   6       69.95       66.77      7.32 o 
   3  13   6        3.56       10.39      8.31 o 
   4  13   6       28.62       19.34      8.61 o 
  -3  14   6        0.74        8.28      7.62 o 
  -2  14   6        1.09        8.56      7.35 o 
  -1  14   6       11.19       10.34      6.66 o 
   0  14   6       14.32       12.60      6.96 o 
   1  14   6        0.54       -0.80      7.70 o 
   2  14   6        0.16        7.62      7.88 o 
 -11   1   7        0.03        2.24      5.81 o 
 -10   1   7        5.10        7.82      4.62 o 
  -9   1   7       26.32       26.51      3.34 o 
  -8   1   7        2.79        5.68      3.05 o 
  -7   1   7      406.80      401.90      3.80 o 
  -6   1   7       75.55       72.01      2.40 o 
  -5   1   7        3.03        3.60      1.91 o 
  -4   1   7     1605.37     1554.68      6.38 o 
  -3   1   7      944.56     1177.66      5.69 o 
  -2   1   7        0.33        4.79      1.86 o 
  -1   1   7     1342.62     1377.47      5.26 o 
   0   1   7     4208.87     4117.20     14.06 o 
   1   1   7     2314.05     2267.22     10.17 o 
   2   1   7      479.10      458.75      3.44 o 
   3   1   7      369.21      416.14      4.27 o 
   4   1   7       85.12      102.51      3.67 o 
   5   1   7      429.29      461.51      4.46 o 
   6   1   7      297.07      284.95      6.49 o 
   7   1   7     1108.92     1030.67     14.59 o 
   8   1   7      125.09      118.38      3.93 o 
   9   1   7        8.61       18.28      7.67 o 
  10   1   7        0.03       26.55     11.14 o 
 -11   2   7        8.81       10.96      6.09 o 
 -10   2   7       96.95      109.45      4.02 o 
  -9   2   7        3.03        4.08      4.45 o 
  -8   2   7     2229.91     2260.71      9.61 o 
  -7   2   7      250.15      216.74      3.59 o 
  -6   2   7       11.87        7.16      2.43 o 
  -5   2   7      668.91      650.58      5.53 o 
  -4   2   7     1478.65     1404.79      6.36 o 
  -3   2   7     1326.61     1383.24      6.27 o 
  -2   2   7     5367.13     5561.81     23.59 o 
  -1   2   7      548.67      483.88      3.19 o 
   0   2   7       16.01       26.72      1.63 o 
   1   2   7      264.59      358.27      2.40 o 
   2   2   7     5881.75     5997.51     22.57 o 
   3   2   7     2342.26     2426.89     14.68 o 
   4   2   7     3839.58     3845.35     18.60 o 
   5   2   7      370.73      361.43      4.89 o 
   6   2   7      479.81      500.59      4.55 o 
   7   2   7     1824.21     1824.06     14.52 o 
   8   2   7      114.75       99.50      6.47 o 
   9   2   7       52.73       62.93      5.95 o 
  10   2   7        9.62       19.72      7.28 o 
 -10   3   7       78.84       96.73      5.30 o 
  -9   3   7       28.05       23.59      3.30 o 
  -8   3   7        1.37        0.91      3.26 o 
  -7   3   7       40.92       45.23      3.03 o 
  -6   3   7       16.93       24.43      2.55 o 
  -5   3   7      175.53      153.19      2.55 o 
  -4   3   7     1413.55     1342.57      9.91 o 
  -3   3   7      113.60      174.93      1.92 o 
  -2   3   7       67.31       60.23      1.86 o 
  -1   3   7     2745.63     2817.52     13.01 o 
   0   3   7     6006.99     5876.97     28.87 o 
   1   3   7     1381.59     1286.55      6.43 o 
   2   3   7      301.29      325.26      2.46 o 
   3   3   7        4.20        5.08      3.10 o 
   4   3   7      504.42      482.84      6.94 o 
   5   3   7      942.91     1017.57      6.77 o 
   6   3   7      108.40      103.03      4.69 o 
   7   3   7      196.40      203.88      4.72 o 
   8   3   7       61.60       70.06      5.85 o 
   9   3   7       48.22       44.86      4.53 o 
  10   3   7       61.33       73.06      7.31 o 
 -10   4   7        0.84        3.59      5.03 o 
  -9   4   7       14.06       17.38      3.82 o 
  -8   4   7      128.93      121.84      3.09 o 
  -7   4   7      849.62      869.10      4.68 o 
  -6   4   7     1380.34     1345.85      6.33 o 
  -5   4   7      568.49      572.14      5.29 o 
  -4   4   7        8.07       11.56      1.89 o 
  -3   4   7      256.67      286.23      4.04 o 
  -2   4   7     1095.60     1236.38      9.98 o 
  -1   4   7     1157.53     1125.79      4.79 o 
   0   4   7      714.03      688.07      3.64 o 
   1   4   7      916.17      890.51      5.08 o 
   2   4   7      545.68      511.90      4.57 o 
   3   4   7      237.04      217.44      3.25 o 
   4   4   7       70.26       77.29      4.04 o 
   5   4   7        8.15        5.76      3.99 o 
   6   4   7      109.74      126.84      3.53 o 
   7   4   7       30.59       33.83      4.01 o 
   8   4   7      500.19      509.86      6.92 o 
   9   4   7       31.54       46.20      5.48 o 
  10   4   7       49.38       65.99      6.41 o 
 -10   5   7       12.59       11.42      5.42 o 
  -9   5   7      113.98      105.01      5.22 o 
  -8   5   7      107.52      109.31      4.27 o 
  -7   5   7      431.83      454.59      4.93 o 
  -6   5   7      163.30      145.04      3.73 o 
  -5   5   7        2.02        1.47      2.81 o 
  -4   5   7       19.14       18.91      2.66 o 
  -3   5   7      119.48      117.00      2.44 o 
  -2   5   7     1202.47     1311.48      9.04 o 
  -1   5   7        0.60        1.24      2.20 o 
   0   5   7      833.15      888.50      9.78 o 
   1   5   7      142.12      173.07      2.94 o 
   2   5   7       90.57       69.28      2.63 o 
   3   5   7      612.36      632.47      3.71 o 
   4   5   7      209.47      217.82      6.27 o 
   5   5   7       72.97       61.26      2.30 o 
   6   5   7      134.17      124.67      4.85 o 
   7   5   7       55.59       48.21      3.73 o 
   8   5   7       76.97       77.83      5.27 o 
   9   5   7       18.93       16.65      5.95 o 
 -10   6   7       59.50       70.71      6.48 o 
  -9   6   7        4.06        6.81      5.75 o 
  -8   6   7      791.00      827.72      6.74 o 
  -7   6   7      244.81      225.52      4.68 o 
  -6   6   7      623.81      691.52     10.78 o 
  -5   6   7      323.00      304.60      4.34 o 
  -4   6   7      648.02      612.79      7.33 o 
  -3   6   7       39.36       36.50      2.39 o 
  -2   6   7      837.02      866.91      8.34 o 
  -1   6   7       23.30       21.79      2.26 o 
   0   6   7       98.78      100.81      2.99 o 
   1   6   7      364.30      381.89      4.93 o 
   2   6   7      180.56      166.55      2.55 o 
   3   6   7      697.71      694.80      6.49 o 
   4   6   7      252.58      242.16      6.88 o 
   5   6   7      220.02      200.06      9.17 o 
   6   6   7        9.34       13.38      3.63 o 
   7   6   7       58.07       56.78      3.41 o 
   8   6   7       10.93       20.01      8.47 o 
   9   6   7        1.88        9.95      7.37 o 
  -9   7   7       26.09       29.89      6.60 o 
  -8   7   7        3.48        3.11      4.24 o 
  -7   7   7      130.37      134.15      5.79 o 
  -6   7   7      171.88      182.65      4.41 o 
  -5   7   7      168.87      166.20      4.11 o 
  -4   7   7      240.40      238.38      4.13 o 
  -3   7   7        1.03        5.56      2.12 o 
  -2   7   7      340.86      352.19      5.24 o 
  -1   7   7     2780.88     2895.90     24.43 o 
   0   7   7     1494.43     1501.35      9.81 o 
   1   7   7       10.46       12.75      3.18 o 
   2   7   7       21.26       21.75      2.96 o 
   3   7   7       77.16       71.49      2.52 o 
   4   7   7      720.33      759.80     11.94 o 
   5   7   7      263.08      291.82      7.59 o 
   6   7   7        2.98        2.87      4.91 o 
   7   7   7       74.19       79.81      7.87 o 
   8   7   7        5.17       19.48     10.88 o 
   9   7   7        0.15        6.66     10.03 o 
  -9   8   7       65.52       72.61      7.29 o 
  -8   8   7        1.16        2.11      6.52 o 
  -7   8   7      131.87      130.17      6.52 o 
  -6   8   7      815.80      773.32     17.04 o 
  -5   8   7       38.28       42.99      4.89 o 
  -4   8   7       11.48       16.55      4.10 o 
  -3   8   7       21.27       22.33      3.41 o 
  -2   8   7       15.58       13.34      6.46 o 
  -1   8   7      458.97      466.41      6.23 o 
   0   8   7       97.53      101.96      4.29 o 
   1   8   7      109.46       96.79      2.66 o 
   2   8   7      558.65      513.48      8.54 o 
   3   8   7       30.10       19.97      4.15 o 
   4   8   7      164.76      148.34      4.81 o 
   5   8   7      101.34       99.24      4.31 o 
   6   8   7        0.48        6.16      6.55 o 
   7   8   7        1.29        6.07     11.28 o 
   8   8   7       51.69       68.04      9.51 o 
  -8   9   7        9.23       10.67     10.47 o 
  -7   9   7       39.48       44.01      6.77 o 
  -6   9   7      340.22      337.13      8.07 o 
  -5   9   7      311.01      310.52      5.56 o 
  -4   9   7       14.06        7.39      5.05 o 
  -3   9   7      229.51      232.98      6.96 o 
  -2   9   7      373.93      392.51      8.04 o 
  -1   9   7      109.64       90.81      4.57 o 
   0   9   7       40.52       46.60      4.55 o 
   1   9   7       52.50       44.67      2.94 o 
   2   9   7       33.83       37.38      4.16 o 
   3   9   7     1067.16     1097.04      8.03 o 
   4   9   7      480.32      507.79      8.90 o 
   5   9   7      183.48      196.40      4.06 o 
   6   9   7        0.15        8.18      6.52 o 
   7   9   7       25.64       20.19      9.61 o 
   8   9   7       41.09       43.19      9.04 o 
  -8  10   7      123.58      140.42      8.08 o 
  -7  10   7        0.23        0.93      7.12 o 
  -6  10   7        1.79        5.53      6.86 o 
  -5  10   7        6.89       13.33      5.10 o 
  -4  10   7       32.94       23.75      6.41 o 
  -3  10   7       49.89       41.80      5.69 o 
  -2  10   7       11.08       13.77      3.83 o 
  -1  10   7      612.57      582.04      5.72 o 
   0  10   7        0.12        1.30      5.37 o 
   1  10   7        5.80       11.57      2.74 o 
   2  10   7      261.42      285.95      4.64 o 
   3  10   7       12.68       12.63      5.97 o 
   4  10   7       10.93        6.55      5.14 o 
   5  10   7      245.77      259.38      6.26 o 
   6  10   7       53.72       62.93      6.04 o 
   7  10   7       37.79       27.01      9.60 o 
  -7  11   7        1.31        6.55      8.84 o 
  -6  11   7      131.57      129.77      6.93 o 
  -5  11   7      175.44      172.94      7.43 o 
  -4  11   7        2.68        4.99      5.42 o 
  -3  11   7       23.54       20.07      6.30 o 
  -2  11   7       21.09       24.88      3.91 o 
  -1  11   7      325.18      341.07      5.50 o 
   0  11   7        4.11        3.36      5.09 o 
   1  11   7      140.65      132.58      3.66 o 
   2  11   7       56.92       57.11      5.39 o 
   3  11   7      189.85      198.97      7.35 o 
   4  11   7       11.53       17.29      5.49 o 
   5  11   7        5.98        2.29      5.63 o 
   6  11   7        7.30        7.67      7.41 o 
  -6  12   7      186.24      210.23      7.96 o 
  -5  12   7       40.02       45.84      7.51 o 
  -4  12   7      134.59      140.04      6.55 o 
  -3  12   7       88.57       95.50      5.73 o 
  -2  12   7       69.41       68.94      6.79 o 
  -1  12   7        3.41       18.00      5.28 o 
   0  12   7       13.09       26.31      5.69 o 
   1  12   7        6.12       10.52      5.77 o 
   2  12   7       71.66       51.57      6.60 o 
   3  12   7      329.43      314.00      7.77 o 
   4  12   7      142.61      124.91      7.06 o 
   5  12   7        0.51        2.28      8.27 o 
  -4  13   7        0.45       10.19      8.09 o 
  -3  13   7        7.50        6.66      6.94 o 
  -2  13   7       13.60       28.30      5.95 o 
  -1  13   7        7.08       16.36      6.42 o 
   0  13   7       17.77       16.54      5.08 o 
   1  13   7        8.85        7.82      5.42 o 
   2  13   7       23.28       23.13      6.62 o 
   3  13   7      153.09      170.21      7.79 o 
   4  13   7        2.17        1.28      7.53 o 
  -2  14   7        7.73       16.65      6.45 o 
  -1  14   7       38.10       48.99      6.85 o 
   0  14   7        0.25       -0.37      7.09 o 
   1  14   7       14.28       18.27      8.28 o 
   2  14   7        5.13        1.23      7.80 o 
 -11   0   8      208.88      252.05     11.34 o 
 -10   0   8       32.69       25.50      6.15 o 
  -9   0   8      101.39      107.81      4.95 o 
  -8   0   8      375.21      353.05      4.27 o 
  -7   0   8      423.40      432.33      5.03 o 
  -6   0   8      589.25      558.14      4.78 o 
  -5   0   8       43.43       53.66      3.47 o 
  -4   0   8     1687.53     2028.87     15.77 o 
  -3   0   8        0.46        0.92      1.80 o 
  -2   0   8    10602.23    11361.80     48.06 o 
  -1   0   8      503.53      524.05      4.27 o 
   0   0   8     2404.05     2313.11     15.57 o 
   1   0   8       12.38        1.89      2.94 o 
   2   0   8       33.60       21.25      2.58 o 
   3   0   8      248.74      288.12      6.09 o 
   4   0   8      313.96      333.96      7.36 o 
   5   0   8      216.91      245.28      7.21 o 
   6   0   8     6904.37     6518.70     61.97 o 
   7   0   8        0.57        0.15      3.47 o 
   8   0   8      255.59      223.64     14.94 o 
   9   0   8      133.16      128.89     11.30 o 
  10   0   8      106.37      112.79     12.31 o 
 -10   1   8       80.46       92.79      4.73 o 
  -9   1   8      376.88      378.48      4.16 o 
  -8   1   8      352.91      348.90      3.41 o 
  -7   1   8     3808.34     3818.05     15.85 o 
  -6   1   8     1887.98     1950.30      9.79 o 
  -5   1   8       17.19       25.01      2.13 o 
  -4   1   8       49.85       49.17      2.04 o 
  -3   1   8      114.01      104.72      2.14 o 
  -2   1   8      984.78      906.75      5.60 o 
  -1   1   8     1967.17     1856.12      6.57 o 
   0   1   8      806.18      929.22      4.32 o 
   1   1   8     7658.18     8251.99     25.75 o 
   2   1   8      311.73      372.67      2.57 o 
   3   1   8      609.01      676.30      4.58 o 
   4   1   8       41.22       39.30      2.22 o 
   5   1   8      214.89      203.63      3.43 o 
   6   1   8        3.81       12.57      3.63 o 
   7   1   8        7.90       11.43      3.44 o 
   8   1   8       11.83       14.05      4.36 o 
   9   1   8        1.91        8.56      9.67 o 
  10   1   8       33.72       47.12      8.90 o 
 -10   2   8        1.29        5.39      4.80 o 
  -9   2   8        0.35        3.23      3.92 o 
  -8   2   8        0.24        9.96      3.12 o 
  -7   2   8      188.08      195.87      3.05 o 
  -6   2   8      986.63      966.05      6.28 o 
  -5   2   8       56.06       51.80      2.70 o 
  -4   2   8       67.38       79.48      2.03 o 
  -3   2   8       55.83       54.67      2.28 o 
  -2   2   8      369.36      472.31      4.56 o 
  -1   2   8      606.32      559.19      2.80 o 
   0   2   8      932.76      956.85      5.06 o 
   1   2   8       27.05       37.61      2.24 o 
   2   2   8     1191.28     1279.11     11.82 o 
   3   2   8      224.03      261.71      2.62 o 
   4   2   8        7.47       11.37      1.89 o 
   5   2   8       15.02       12.18      2.87 o 
   6   2   8      654.34      637.35      6.84 o 
   7   2   8        4.11        9.57      4.39 o 
   8   2   8       72.19       72.30      8.77 o 
   9   2   8        4.48        9.74      6.21 o 
  10   2   8       18.99       28.33      7.25 o 
 -10   3   8       40.68       46.02      5.34 o 
  -9   3   8       43.72       45.09      3.73 o 
  -8   3   8      543.45      548.85      5.22 o 
  -7   3   8     1421.15     1455.27      8.81 o 
  -6   3   8      244.05      228.32      3.54 o 
  -5   3   8      110.91      124.91      2.51 o 
  -4   3   8      274.19      302.34      2.35 o 
  -3   3   8      354.95      319.06      4.90 o 
  -2   3   8      541.26      548.80      3.48 o 
  -1   3   8      177.71      188.16      1.86 o 
   0   3   8      755.06      754.99      4.58 o 
   1   3   8      526.62      572.64      3.95 o 
   2   3   8       29.82       34.35      2.31 o 
   3   3   8       53.42       57.19      2.60 o 
   4   3   8      280.10      298.30      3.85 o 
   5   3   8     1692.80     1738.23     14.18 o 
   6   3   8      346.47      359.98      6.99 o 
   7   3   8      508.18      539.48      8.36 o 
   8   3   8        5.75       12.99      6.07 o 
   9   3   8        0.20        9.35      5.35 o 
  10   3   8       19.22       33.76      6.84 o 
 -10   4   8       30.18       20.49      4.78 o 
  -9   4   8       20.96       19.12      4.97 o 
  -8   4   8      293.09      267.28     13.33 o 
  -7   4   8        3.86        5.77      2.56 o 
  -6   4   8     1476.96     1443.75     11.70 o 
  -5   4   8       38.21       42.41      3.42 o 
  -4   4   8     1833.70     2033.25     12.89 o 
  -3   4   8      149.03      165.52      2.60 o 
  -2   4   8     2673.83     3043.53     18.06 o 
  -1   4   8      208.96      196.82      2.43 o 
   0   4   8      138.93      163.47      2.54 o 
   1   4   8      252.07      249.39      3.60 o 
   2   4   8        0.05        0.34      1.81 o 
   3   4   8      153.05      165.55      2.82 o 
   4   4   8        5.56        8.69      3.84 o 
   5   4   8      149.71      160.65      8.04 o 
   6   4   8     1855.71     1802.95     16.22 o 
   7   4   8      134.50      145.56      5.33 o 
   8   4   8      353.94      351.45      6.21 o 
   9   4   8      119.57      131.03      5.86 o 
 -10   5   8      126.51      136.77      6.36 o 
  -9   5   8      398.96      402.97      6.09 o 
  -8   5   8      512.84      494.91      5.46 o 
  -7   5   8     1322.60     1387.59      8.21 o 
  -6   5   8      282.40      290.06      4.12 o 
  -5   5   8       75.06       76.91      2.92 o 
  -4   5   8        7.34        8.49      2.27 o 
  -3   5   8       90.99       87.18      2.36 o 
  -2   5   8     1189.40     1241.73     15.79 o 
  -1   5   8      281.38      292.20      3.95 o 
   0   5   8       32.76       35.38      2.70 o 
   1   5   8     1299.90     1454.16      9.65 o 
   2   5   8      490.24      550.11      3.96 o 
   3   5   8     1765.71     1859.99      8.50 o 
   4   5   8       30.15       42.16      3.94 o 
   5   5   8       13.91        7.37      2.89 o 
   6   5   8       45.44       42.00      3.13 o 
   7   5   8        8.97        9.14      2.68 o 
   8   5   8       17.05       22.18      5.26 o 
   9   5   8        0.10        6.85      6.81 o 
 -10   6   8       39.76       42.61      7.48 o 
  -9   6   8       77.32       80.65      5.63 o 
  -8   6   8        2.46        6.61      5.00 o 
  -7   6   8      150.64      166.64      4.43 o 
  -6   6   8     1241.37     1282.70     12.69 o 
  -5   6   8        9.60       14.28      3.35 o 
  -4   6   8      382.16      410.94      4.35 o 
  -3   6   8      321.56      309.43      3.46 o 
  -2   6   8      438.85      491.28      4.56 o 
  -1   6   8      489.83      451.92      4.31 o 
   0   6   8       16.08       12.21      1.97 o 
   1   6   8        0.65        4.35      2.74 o 
   2   6   8      134.55      147.79      3.48 o 
   3   6   8       26.84       28.41      2.60 o 
   4   6   8      366.35      342.36      6.52 o 
   5   6   8       31.10       27.09      4.47 o 
   6   6   8      696.50      644.65      7.43 o 
   7   6   8       60.16       63.06      3.95 o 
   8   6   8      468.33      455.14     12.03 o 
   9   6   8        0.35       -1.95      7.66 o 
  -9   7   8       25.97       33.09      5.79 o 
  -8   7   8      104.13      107.55      5.40 o 
  -7   7   8        4.35        7.46      4.75 o 
  -6   7   8       94.96      109.06      4.50 o 
  -5   7   8      154.46      140.83      4.15 o 
  -4   7   8      488.86      476.36      5.97 o 
  -3   7   8      387.07      374.54      4.40 o 
  -2   7   8      147.84      161.00      3.37 o 
  -1   7   8     1301.28     1403.62     10.19 o 
   0   7   8      171.10      174.35      3.08 o 
   1   7   8        0.93        4.80      3.15 o 
   2   7   8        0.62        2.68      2.21 o 
   3   7   8      109.12      105.77      2.40 o 
   4   7   8      523.28      497.61      8.67 o 
   5   7   8     1735.52     1608.10     27.89 o 
   6   7   8      379.43      363.07      8.96 o 
   7   7   8      352.63      349.82     13.24 o 
   8   7   8      121.01      104.50     10.74 o 
   9   7   8      107.05      109.46      7.84 o 
  -9   8   8      102.21       97.65      9.37 o 
  -8   8   8       50.61       57.48      6.34 o 
  -7   8   8       54.25       65.52      4.87 o 
  -6   8   8     1883.01     1892.34     11.16 o 
  -5   8   8        0.01       -0.03      5.06 o 
  -4   8   8      102.59      105.60      4.88 o 
  -3   8   8       38.10       38.30      4.06 o 
  -2   8   8      540.27      533.02     10.86 o 
  -1   8   8      140.99      127.19      3.85 o 
   0   8   8      680.02      723.14      4.71 o 
   1   8   8      139.62      155.82      3.85 o 
   2   8   8       81.67       80.40      3.99 o 
   3   8   8       88.59       81.94      2.50 o 
   4   8   8       14.09       13.16      3.72 o 
   5   8   8       72.32       60.12      4.52 o 
   6   8   8       36.12       29.66      8.42 o 
   7   8   8      260.96      272.43     13.69 o 
   8   8   8       68.39       66.40     10.28 o 
  -8   9   8      311.21      298.99      8.38 o 
  -7   9   8      197.76      199.37      6.21 o 
  -6   9   8      211.61      214.53      6.60 o 
  -5   9   8      636.48      649.07     11.30 o 
  -4   9   8       78.93       73.29      6.53 o 
  -3   9   8        4.34        3.76      4.01 o 
  -2   9   8       84.65       78.06      6.43 o 
  -1   9   8      376.75      350.93      6.34 o 
   0   9   8       45.17       54.19      4.09 o 
   1   9   8      152.40      152.96      4.35 o 
   2   9   8      507.42      507.58      5.97 o 
   3   9   8      164.57      145.49      5.78 o 
   4   9   8      207.47      208.91      4.49 o 
   5   9   8      183.58      192.87      4.39 o 
   6   9   8       26.33       24.41      6.50 o 
   7   9   8        3.58        4.87     10.30 o 
  -7  10   8        2.64        3.64      6.75 o 
  -6  10   8      174.96      183.21      6.46 o 
  -5  10   8        3.90        2.32      6.18 o 
  -4  10   8       47.56       52.25      6.14 o 
  -3  10   8       83.47       83.15      4.06 o 
  -2  10   8       87.63       71.72      5.50 o 
  -1  10   8       19.90       18.17      3.93 o 
   0  10   8      191.42      197.15      4.48 o 
   1  10   8      174.14      181.37      4.73 o 
   2  10   8       30.84       41.64      5.68 o 
   3  10   8       38.32       37.67      4.25 o 
   4  10   8      370.20      384.51      5.36 o 
   5  10   8        8.82        9.28      4.96 o 
   6  10   8       42.78       46.23      7.58 o 
   7  10   8       60.68       49.73     10.01 o 
  -7  11   8        2.72        3.53      7.76 o 
  -6  11   8        0.77        3.69      6.89 o 
  -5  11   8      275.22      254.83      7.09 o 
  -4  11   8      107.18      114.75      5.74 o 
  -3  11   8       19.03       23.54      4.31 o 
  -2  11   8      101.24       99.08      6.23 o 
  -1  11   8        6.61        9.25      3.99 o 
   0  11   8       34.51       42.18      4.11 o 
   1  11   8      108.51      122.32      5.36 o 
   2  11   8       11.02       15.49      5.06 o 
   3  11   8        7.46        9.75      6.33 o 
   4  11   8       33.99       39.58      6.36 o 
   5  11   8      252.72      244.02      8.71 o 
   6  11   8       10.67       12.01      7.65 o 
  -5  12   8        3.23       -1.25      7.33 o 
  -4  12   8      123.55      126.04      7.55 o 
  -3  12   8        0.58        3.07      5.76 o 
  -2  12   8      111.88      110.86      5.78 o 
  -1  12   8        2.74        7.77      5.82 o 
   0  12   8        5.94       14.74      4.42 o 
   1  12   8        0.11        2.37      5.56 o 
   2  12   8        3.19        8.09      6.80 o 
   3  12   8       27.47       29.90      6.28 o 
   4  12   8       59.47       57.50      7.16 o 
   5  12   8       22.11       28.08      8.56 o 
  -4  13   8       77.15       80.59      8.22 o 
  -3  13   8       26.91       48.37      7.68 o 
  -2  13   8        0.95        8.87      5.66 o 
  -1  13   8      110.91      107.14      7.38 o 
   0  13   8       21.57       32.80      6.65 o 
   1  13   8       37.46       26.77      6.76 o 
   2  13   8       13.68       18.47      7.02 o 
   3  13   8      163.24      172.72      7.17 o 
  -1  14   8       17.21       24.50      6.82 o 
   0  14   8       98.94      106.34      8.53 o 
   1  14   8       31.40       39.78      8.39 o 
 -10   1   9        0.04        4.10      4.94 o 
  -9   1   9        0.91        2.78      3.82 o 
  -8   1   9      706.57      691.32      6.25 o 
  -7   1   9       25.20       21.10      2.74 o 
  -6   1   9       86.83       93.49      2.56 o 
  -5   1   9       73.64       81.58      2.36 o 
  -4   1   9       11.89       11.46      2.46 o 
  -3   1   9     4621.81     5156.57     31.98 o 
  -2   1   9     1521.77     1687.68     10.33 o 
  -1   1   9       21.93       33.69      1.63 o 
   0   1   9      948.59     1033.12      5.09 o 
   1   1   9     2079.03     2236.07      9.99 o 
   2   1   9      482.18      580.99      5.63 o 
   3   1   9       10.00       11.33      2.51 o 
   4   1   9        1.92        2.42      2.53 o 
   5   1   9       14.67       16.48      2.31 o 
   6   1   9      115.56      108.06      2.68 o 
   7   1   9     1383.41     1359.74     14.19 o 
   8   1   9        7.67        8.47      4.89 o 
   9   1   9       18.53       26.02      8.03 o 
  10   1   9        0.59        4.56      9.13 o 
 -10   2   9        0.26        2.24      4.74 o 
  -9   2   9      133.12      152.38      3.80 o 
  -8   2   9     3785.94     3793.21     17.13 o 
  -7   2   9      578.55      586.87      4.29 o 
  -6   2   9     2127.48     2045.08      8.09 o 
  -5   2   9      712.97      660.18      5.95 o 
  -4   2   9       14.12        2.93      2.75 o 
  -3   2   9      222.06      228.86      3.00 o 
  -2   2   9       15.32       24.40      1.56 o 
  -1   2   9     4546.22     4584.55     23.52 o 
   0   2   9      239.00      202.19      2.09 o 
   1   2   9     3216.40     3192.90     17.71 o 
   2   2   9     3198.75     4051.16     25.49 o 
   3   2   9     4421.01     4587.99     32.93 o 
   4   2   9      703.01      647.18      6.31 o 
   5   2   9       83.47       95.11      4.71 o 
   6   2   9      404.39      399.43      5.94 o 
   7   2   9      118.44      152.39      4.97 o 
   8   2   9      114.41      115.74      6.75 o 
   9   2   9       65.87       73.27      6.09 o 
  10   2   9       19.29       30.83      8.23 o 
 -10   3   9       54.80       56.51      4.60 o 
  -9   3   9      241.70      248.06      4.74 o 
  -8   3   9      113.33      113.06      3.50 o 
  -7   3   9       27.13       26.17      2.46 o 
  -6   3   9       79.15       72.89      3.33 o 
  -5   3   9       51.59       51.36      2.35 o 
  -4   3   9        3.81        1.85      2.51 o 
  -3   3   9     6765.78     7344.34     51.87 o 
  -2   3   9      320.49      373.42      2.73 o 
  -1   3   9      305.87      301.76      2.40 o 
   0   3   9      790.34      832.92      5.59 o 
   1   3   9       77.57       93.17      2.38 o 
   2   3   9      318.90      294.67      6.02 o 
   3   3   9        0.21        2.61      2.59 o 
   4   3   9        6.31        5.32      2.76 o 
   5   3   9      851.90      817.51      7.29 o 
   6   3   9     1385.63     1364.76     10.86 o 
   7   3   9     2357.37     2272.06     22.27 o 
   8   3   9       46.38       48.44      6.03 o 
   9   3   9        1.34       10.58      5.47 o 
 -10   4   9        3.94        4.65      5.84 o 
  -9   4   9        4.72        7.94      4.64 o 
  -8   4   9      427.85      444.34      5.79 o 
  -7   4   9      153.71      133.10      4.16 o 
  -6   4   9     1100.82     1074.57      5.41 o 
  -5   4   9      134.75      135.85      3.41 o 
  -4   4   9      963.84      956.40      9.35 o 
  -3   4   9      426.25      398.57      6.02 o 
  -2   4   9     3447.21     3738.32     18.23 o 
  -1   4   9        2.36        2.34      1.98 o 
   0   4   9      292.18      270.27      3.31 o 
   1   4   9      719.22      711.79      5.45 o 
   2   4   9        1.74        0.03      2.25 o 
   3   4   9      607.41      577.09      5.46 o 
   4   4   9        3.53        5.01      4.45 o 
   5   4   9        1.03        7.28      3.45 o 
   6   4   9      343.75      337.31      4.76 o 
   7   4   9      119.68      119.05      3.69 o 
   8   4   9       79.60       84.20      5.14 o 
   9   4   9       44.37       41.12      5.49 o 
 -10   5   9       63.24       69.38      6.40 o 
  -9   5   9      377.73      396.37      5.75 o 
  -8   5   9      186.21      185.00      5.55 o 
  -7   5   9      364.11      309.71     10.50 o 
  -6   5   9      277.60      300.40      4.82 o 
  -5   5   9       83.11       68.27      4.08 o 
  -4   5   9       10.98        7.15      1.81 o 
  -3   5   9      248.11      249.25      2.73 o 
  -2   5   9     3048.54     3186.67     25.44 o 
  -1   5   9       34.11       33.30      2.91 o 
   0   5   9      170.45      170.22      3.20 o 
   1   5   9      788.35      882.69      7.31 o 
   2   5   9       22.49       17.94      2.94 o 
   3   5   9      912.76      990.12      7.73 o 
   4   5   9      234.69      229.66      5.26 o 
   5   5   9        9.10        7.65      3.22 o 
   6   5   9       16.70       14.89      3.21 o 
   7   5   9      534.75      561.92      9.78 o 
   8   5   9       22.40       31.49      5.45 o 
   9   5   9       12.08       12.16      6.75 o 
  -9   6   9       22.79       26.31      5.68 o 
  -8   6   9      344.65      347.85      6.26 o 
  -7   6   9      400.10      395.93      4.51 o 
  -6   6   9      576.59      556.89      4.01 o 
  -5   6   9       14.08       11.66      2.54 o 
  -4   6   9      614.83      662.31      4.95 o 
  -3   6   9      173.34      172.30      3.06 o 
  -2   6   9      107.92       95.47      3.15 o 
  -1   6   9      145.28      142.29      3.25 o 
   0   6   9       89.44       92.85      2.77 o 
   1   6   9      733.04      711.31      6.18 o 
   2   6   9     1016.10     1092.67      7.05 o 
   3   6   9      725.41      746.20      6.43 o 
   4   6   9      490.10      474.94      4.49 o 
   5   6   9       21.53       17.28      2.01 o 
   6   6   9      464.62      445.43      6.53 o 
   7   6   9        0.03        5.68      4.21 o 
   8   6   9      101.93      107.26      7.71 o 
   9   6   9        5.15        9.81      7.49 o 
  -9   7   9        0.24        2.67      6.92 o 
  -8   7   9        1.33        5.45      5.59 o 
  -7   7   9       13.78       12.06      3.74 o 
  -6   7   9       57.95       57.58      3.52 o 
  -5   7   9       66.31       63.83      3.72 o 
  -4   7   9       20.57       13.38      3.83 o 
  -3   7   9      454.14      476.26      5.43 o 
  -2   7   9        8.73        7.38      3.03 o 
  -1   7   9      185.29      203.99      3.31 o 
   0   7   9        8.31        9.91      2.13 o 
   1   7   9        3.79        7.85      3.27 o 
   2   7   9        5.59       13.03      3.21 o 
   3   7   9       63.95       52.36      2.95 o 
   4   7   9       28.38       21.91      2.90 o 
   5   7   9      803.78      732.74     10.79 o 
   6   7   9      690.73      657.51      9.76 o 
   7   7   9      493.66      469.76     14.24 o 
   8   7   9       21.63        9.81      9.94 o 
  -8   8   9      193.56      195.97      7.71 o 
  -7   8   9       11.21       14.92      4.74 o 
  -6   8   9      829.63      803.00      5.91 o 
  -5   8   9      277.66      280.17      5.26 o 
  -4   8   9      445.34      470.31      5.28 o 
  -3   8   9       87.95       78.18      2.79 o 
  -2   8   9       75.88       82.78      3.83 o 
  -1   8   9       88.28       80.39      2.84 o 
   0   8   9       12.86       13.87      2.71 o 
   1   8   9      403.49      408.05      4.39 o 
   2   8   9      125.15      121.89      3.66 o 
   3   8   9      100.94      100.04      2.95 o 
   4   8   9        2.88        3.76      4.15 o 
   5   8   9      147.14      153.73      4.93 o 
   6   8   9       75.06       71.72      6.50 o 
   7   8   9       71.46       83.38      9.07 o 
   8   8   9       15.79       33.12     10.53 o 
  -8   9   9      128.70      108.35      9.00 o 
  -7   9   9        6.14        2.80      5.77 o 
  -6   9   9       86.49       97.27      6.47 o 
  -5   9   9      364.92      334.90      6.83 o 
  -4   9   9       14.22       19.70      5.23 o 
  -3   9   9      223.46      218.82      3.91 o 
  -2   9   9      144.13      158.13      4.56 o 
  -1   9   9       76.97       89.68      3.99 o 
   0   9   9      270.12      292.04      4.69 o 
   1   9   9       97.69       83.86      4.51 o 
   2   9   9       10.57       12.89      2.57 o 
   3   9   9      564.86      511.93      6.67 o 
   4   9   9       33.21       43.41      4.69 o 
   5   9   9       41.08       35.99      5.14 o 
   6   9   9       58.43       63.51      6.82 o 
   7   9   9       91.97       97.41      9.32 o 
  -7  10   9       24.00       22.70      6.69 o 
  -6  10   9       49.60       52.45      6.97 o 
  -5  10   9       17.84       23.44      6.63 o 
  -4  10   9      405.00      417.52      5.95 o 
  -3  10   9        2.20        1.33      3.46 o 
  -2  10   9       41.50       34.48      4.49 o 
  -1  10   9        5.73        6.39      3.70 o 
   0  10   9      384.15      352.37      4.47 o 
   1  10   9      168.29      184.36      5.52 o 
   2  10   9       54.66       59.02      4.72 o 
   3  10   9       28.52       28.58      3.64 o 
   4  10   9      230.97      235.38      4.71 o 
   5  10   9      134.81      125.89      7.51 o 
   6  10   9       12.90       13.17      7.13 o 
   7  10   9      159.23      134.49      9.79 o 
  -6  11   9        3.68        1.71      7.19 o 
  -5  11   9       48.85       47.18      6.01 o 
  -4  11   9      182.26      160.34      5.58 o 
  -3  11   9       22.77       24.52      4.97 o 
  -2  11   9        2.28        6.92      6.09 o 
  -1  11   9       36.09       33.99      3.89 o 
   0  11   9      137.68      143.85      4.11 o 
   1  11   9        0.22        2.59      5.32 o 
   2  11   9        4.57        9.22      4.98 o 
   3  11   9       65.53       66.06      5.50 o 
   4  11   9        3.26        2.90      5.87 o 
   5  11   9       84.50       87.67      8.48 o 
   6  11   9       20.15       19.45      9.41 o 
  -5  12   9       16.81       18.66      6.17 o 
  -4  12   9      129.46      120.22      5.72 o 
  -3  12   9        0.68        0.23      5.41 o 
  -2  12   9        0.50        3.88      5.33 o 
  -1  12   9       25.04       29.51      5.26 o 
   0  12   9       47.58       39.17      5.01 o 
   1  12   9        0.23        8.00      5.50 o 
   2  12   9        6.34        6.37      6.34 o 
   3  12   9       97.22      107.18      6.00 o 
   4  12   9        8.40        6.50      7.45 o 
   5  12   9        4.56        6.53      8.42 o 
  -4  13   9       10.65       14.34      6.48 o 
  -3  13   9       12.06       18.99      6.21 o 
  -2  13   9       17.46       23.67      5.38 o 
  -1  13   9        9.56       33.03      7.39 o 
   0  13   9        2.75        8.08      6.87 o 
   1  13   9        0.23        1.85     10.44 o 
   2  13   9       33.38       35.14      6.31 o 
   3  13   9      232.99      216.73      7.12 o 
 -10   0  10        0.98        3.66      7.08 o 
  -9   0  10       58.12       48.26      5.06 o 
  -8   0  10      646.24      616.17      6.02 o 
  -7   0  10      883.59      881.72      6.69 o 
  -6   0  10      722.22      743.02      5.66 o 
  -5   0  10      761.80      763.35      6.48 o 
  -4   0  10      510.58      418.34      6.22 o 
  -3   0  10      868.37      969.06     16.76 o 
  -2   0  10     2404.21     2624.86     15.67 o 
  -1   0  10     1173.94     1226.88      9.65 o 
   0   0  10     1029.47      891.52     10.44 o 
   1   0  10      444.26      524.61      6.40 o 
   2   0  10       30.73       22.01      2.89 o 
   3   0  10     1611.66     1535.14     30.19 o 
   4   0  10      982.09      870.63     12.05 o 
   5   0  10       14.10       14.48      9.18 o 
   6   0  10     8374.61     8054.30     66.89 o 
   7   0  10     1137.09     1022.39     15.31 o 
   8   0  10      105.61       99.04      9.76 o 
   9   0  10        3.91        2.50     12.09 o 
  10   0  10      151.12      197.80     12.50 o 
 -10   1  10       30.60       33.07      5.12 o 
  -9   1  10       86.41       91.70      4.01 o 
  -8   1  10       35.65       35.58      3.70 o 
  -7   1  10      307.89      314.33      3.09 o 
  -6   1  10       83.12       68.73      2.00 o 
  -5   1  10       49.85       37.56      1.69 o 
  -4   1  10      905.63      957.36      4.98 o 
  -3   1  10     2201.65     2159.06     14.52 o 
  -2   1  10     1895.45     1840.64     10.03 o 
  -1   1  10       23.97       12.56      1.81 o 
   0   1  10      144.49      120.14      1.91 o 
   1   1  10     3557.09     3870.19     12.37 o 
   2   1  10       53.95       38.47      2.52 o 
   3   1  10      115.18      163.50      2.95 o 
   4   1  10      153.54      130.56      3.11 o 
   5   1  10      804.83      758.01      6.13 o 
   6   1  10      149.12      135.90      7.72 o 
   7   1  10      115.67      119.70      7.35 o 
   8   1  10       30.11       34.66      5.17 o 
   9   1  10       10.87       17.39      8.01 o 
 -10   2  10        0.02       -1.24      5.27 o 
  -9   2  10       63.07       62.23      4.09 o 
  -8   2  10       74.89       82.61      4.47 o 
  -7   2  10      151.50      161.51      3.74 o 
  -6   2  10       10.02        9.04      2.38 o 
  -5   2  10      248.27      260.26      2.81 o 
  -4   2  10      474.69      490.33      4.01 o 
  -3   2  10      226.38      222.38      3.24 o 
  -2   2  10       56.71       72.63      1.82 o 
  -1   2  10       12.51       11.55      1.76 o 
   0   2  10      277.52      303.51      2.81 o 
   1   2  10       57.12       65.18      2.64 o 
   2   2  10     1427.03     1464.06      7.85 o 
   3   2  10      207.64      205.21      4.17 o 
   4   2  10      127.23      144.21      2.48 o 
   5   2  10       38.56       46.54      4.23 o 
   6   2  10        0.06        1.56      5.34 o 
   7   2  10      264.80      269.73      8.56 o 
   8   2  10        3.63       -0.85      4.96 o 
   9   2  10       14.94       17.65      7.89 o 
 -10   3  10       42.58       46.34      5.14 o 
  -9   3  10        8.06        8.95      4.29 o 
  -8   3  10      123.70      116.63      4.40 o 
  -7   3  10       37.69       34.85      3.79 o 
  -6   3  10       99.05       97.56      2.68 o 
  -5   3  10       36.59       42.33      2.73 o 
  -4   3  10       46.51       55.11      3.02 o 
  -3   3  10      358.48      349.65      4.19 o 
  -2   3  10        2.35        2.89      1.45 o 
  -1   3  10        1.39        4.02      1.78 o 
   0   3  10      163.96      156.06      1.85 o 
   1   3  10        7.98       16.45      1.93 o 
   2   3  10      157.08      161.13      2.72 o 
   3   3  10      289.72      325.35      3.81 o 
   4   3  10       34.19       44.85      2.93 o 
   5   3  10     1755.46     1667.75     16.11 o 
   6   3  10      170.25      190.62      5.01 o 
   7   3  10      136.75      142.40      5.85 o 
   8   3  10       42.01       47.42      5.99 o 
   9   3  10       20.73       18.08      7.24 o 
 -10   4  10       27.39       27.83      5.53 o 
  -9   4  10       88.98       79.97      4.87 o 
  -8   4  10       38.27       46.78      4.75 o 
  -7   4  10      889.95      925.45      7.49 o 
  -6   4  10      263.03      274.78      3.83 o 
  -5   4  10      150.41      142.32      3.98 o 
  -4   4  10        7.81       11.81      2.63 o 
  -3   4  10       11.50       13.89      2.44 o 
  -2   4  10       31.52       50.17      1.97 o 
  -1   4  10      558.85      547.36      5.10 o 
   0   4  10       22.55       26.22      2.39 o 
   1   4  10      872.85      983.88      8.79 o 
   2   4  10        0.08        1.65      2.85 o 
   3   4  10       18.34       33.67      4.52 o 
   4   4  10      338.63      307.04      7.27 o 
   5   4  10      220.49      228.69      4.67 o 
   6   4  10     1355.01     1350.47     13.78 o 
   7   4  10      407.92      369.43      5.13 o 
   8   4  10       56.96       59.84      5.16 o 
   9   4  10       10.74       15.27      5.52 o 
 -10   5  10       10.06       10.33      6.66 o 
  -9   5  10        3.46        6.25      5.67 o 
  -8   5  10      401.14      402.48      6.01 o 
  -7   5  10      372.12      365.76      5.58 o 
  -6   5  10       58.31       61.00      3.79 o 
  -5   5  10       36.46       27.65      4.64 o 
  -4   5  10      410.07      383.63      4.20 o 
  -3   5  10      633.36      578.36      5.24 o 
  -2   5  10      109.73      118.52      4.87 o 
  -1   5  10     1110.55     1091.82      6.89 o 
   0   5  10        0.29        1.60      2.90 o 
   1   5  10      458.23      533.34      4.82 o 
   2   5  10       12.99       10.58      3.09 o 
   3   5  10      229.23      268.47      3.40 o 
   4   5  10        0.93        8.08      3.87 o 
   5   5  10      309.20      282.65      6.74 o 
   6   5  10        4.15        3.08      3.58 o 
   7   5  10       83.56       78.74      4.00 o 
   8   5  10        0.39        7.72      6.62 o 
   9   5  10       18.45       34.03      7.05 o 
  -9   6  10       18.99       20.23      5.62 o 
  -8   6  10      373.30      383.57      6.48 o 
  -7   6  10        8.34       10.38      4.67 o 
  -6   6  10      217.72      220.82      4.97 o 
  -5   6  10      377.81      353.77     14.15 o 
  -4   6  10       24.70       30.35      2.60 o 
  -3   6  10     1206.90     1285.30      8.31 o 
  -2   6  10      112.02      107.31      3.22 o 
  -1   6  10      221.16      237.73      3.59 o 
   0   6  10       84.83       96.64      3.72 o 
   1   6  10      210.41      222.03      3.68 o 
   2   6  10       77.11       79.49      3.21 o 
   3   6  10      497.55      510.90      6.74 o 
   4   6  10      967.52      961.21     10.14 o 
   5   6  10       14.20       15.21      2.86 o 
   6   6  10      209.96      222.49      5.99 o 
   7   6  10       10.53       11.73      4.32 o 
   8   6  10       42.27       32.47      7.26 o 
  -9   7  10       48.02       47.55      6.73 o 
  -8   7  10      151.54      161.50      6.59 o 
  -7   7  10        0.58       -1.05      5.10 o 
  -6   7  10      193.23      175.63      3.26 o 
  -5   7  10      231.48      224.77      3.33 o 
  -4   7  10        8.81       10.11      3.42 o 
  -3   7  10      235.40      216.22      4.01 o 
  -2   7  10     1086.08     1037.48      9.90 o 
  -1   7  10        0.39        4.54      3.37 o 
   0   7  10        5.75       12.80      3.68 o 
   1   7  10      386.48      400.52      3.93 o 
   2   7  10        5.25        6.69      3.27 o 
   3   7  10       31.82       35.79      3.23 o 
   4   7  10       24.57       21.08      2.32 o 
   5   7  10      528.74      508.63      5.44 o 
   6   7  10      132.74      146.38      4.12 o 
   7   7  10      278.35      281.98      8.49 o 
   8   7  10        6.69        8.64      7.39 o 
  -8   8  10      184.71      182.94      6.75 o 
  -7   8  10        0.24        4.65      6.15 o 
  -6   8  10       59.20       57.73      3.84 o 
  -5   8  10       22.20       20.97      4.05 o 
  -4   8  10      390.88      387.44      5.36 o 
  -3   8  10        8.21        6.27      2.55 o 
  -2   8  10      326.26      334.47      4.96 o 
  -1   8  10        2.03        5.95      2.98 o 
   0   8  10       19.52       27.99      4.20 o 
   1   8  10      119.57      120.99      5.03 o 
   2   8  10      267.68      263.17      4.29 o 
   3   8  10       53.91       55.38      3.09 o 
   4   8  10       33.44       37.36      3.10 o 
   5   8  10        6.09        7.62      4.21 o 
   6   8  10       23.51       19.94      6.30 o 
   7   8  10      133.77      122.35      8.52 o 
   8   8  10        7.16        4.21     11.03 o 
  -8   9  10       47.83       51.57      7.85 o 
  -7   9  10       40.27       35.55      6.53 o 
  -6   9  10       12.58       14.02      5.13 o 
  -5   9  10       17.59       20.21      4.37 o 
  -4   9  10       22.62       28.85      5.33 o 
  -3   9  10       69.78       66.32      3.44 o 
  -2   9  10        3.32        6.23      3.91 o 
  -1   9  10       38.36       42.11      3.83 o 
   0   9  10        6.06        3.32      2.76 o 
   1   9  10        7.28       11.28      4.24 o 
   2   9  10      147.53      147.27      4.21 o 
   3   9  10      102.58      101.96      3.97 o 
   4   9  10      105.32       96.81      4.64 o 
   5   9  10       97.65       94.39      7.44 o 
   6   9  10        4.66        5.45      6.63 o 
   7   9  10        6.18       12.54      9.70 o 
  -7  10  10        6.63        9.23      8.25 o 
  -6  10  10       14.17       18.61      5.37 o 
  -5  10  10      103.97      108.24      5.73 o 
  -4  10  10        0.01        8.18      6.44 o 
  -3  10  10        3.35        8.53      3.39 o 
  -2  10  10       68.00       80.70      4.19 o 
  -1  10  10      100.69      106.50      5.05 o 
   0  10  10       84.54       77.74      4.38 o 
   1  10  10        1.28        3.63      5.56 o 
   2  10  10        4.66        4.18      4.53 o 
   3  10  10        2.76        5.69      5.54 o 
   4  10  10      392.02      393.53      5.82 o 
   5  10  10       87.46       89.15      6.90 o 
   6  10  10       40.82       41.70      7.86 o 
  -6  11  10       74.65       65.95      6.90 o 
  -5  11  10      102.13       91.81      5.33 o 
  -4  11  10        8.12        9.18      5.36 o 
  -3  11  10        2.22        6.51      4.63 o 
  -2  11  10       52.12       62.28      5.26 o 
  -1  11  10       63.06       65.43      5.04 o 
   0  11  10        0.52        4.88      4.71 o 
   1  11  10       50.90       56.70      5.32 o 
   2  11  10        2.89        7.93      4.52 o 
   3  11  10       62.92       62.26      5.62 o 
   4  11  10        3.69        6.23      6.43 o 
   5  11  10       89.83       77.89      8.36 o 
  -5  12  10       36.07       36.03      7.28 o 
  -4  12  10        0.30        5.27      5.63 o 
  -3  12  10       37.23       32.78      5.69 o 
  -2  12  10       96.15      108.78      5.25 o 
  -1  12  10        4.25        6.88      5.69 o 
   0  12  10       12.70       15.60      5.73 o 
   1  12  10      167.49      162.25      5.93 o 
   2  12  10        5.18       14.86      5.82 o 
   3  12  10        9.33        7.63      5.73 o 
   4  12  10      125.01      138.76      8.50 o 
  -3  13  10       23.06       18.46      5.47 o 
  -2  13  10        0.80        3.80      6.72 o 
  -1  13  10       15.43       32.23      5.90 o 
   0  13  10       16.68       35.99      5.92 o 
   1  13  10        3.40        2.44      8.55 o 
   2  13  10       29.40       26.42      6.87 o 
 -10   1  11       30.86       44.43      4.96 o 
  -9   1  11        0.50        2.42      4.11 o 
  -8   1  11      205.63      208.43      3.19 o 
  -7   1  11      131.09      128.64      2.99 o 
  -6   1  11      159.81      150.11      2.70 o 
  -5   1  11      247.21      227.18      2.99 o 
  -4   1  11      473.40      511.38      3.64 o 
  -3   1  11      588.52      598.11      5.02 o 
  -2   1  11      495.24      556.18      4.32 o 
  -1   1  11     1389.36     1431.23     10.20 o 
   0   1  11        0.23        1.53      1.86 o 
   1   1  11        3.89        7.67      2.81 o 
   2   1  11      883.69      991.66      8.41 o 
   3   1  11      336.16      335.37      3.65 o 
   4   1  11       30.22       30.91      3.26 o 
   5   1  11       20.18       17.89      3.30 o 
   6   1  11      886.15      859.89      9.48 o 
   7   1  11       83.22       80.41      7.01 o 
   8   1  11      159.79      156.17      7.47 o 
   9   1  11        2.74        1.71      8.33 o 
 -10   2  11        2.59        5.70      4.76 o 
  -9   2  11       10.63       13.09      4.17 o 
  -8   2  11        4.07        5.32      3.50 o 
  -7   2  11      375.06      360.59      3.90 o 
  -6   2  11       50.81       39.52      2.71 o 
  -5   2  11      204.22      177.92      2.97 o 
  -4   2  11      307.91      256.70      3.43 o 
  -3   2  11        4.88       -0.02      3.00 o 
  -2   2  11      310.63      359.34      2.62 o 
  -1   2  11     2123.58     2272.02     14.01 o 
   0   2  11     2945.78     3024.35     18.89 o 
   1   2  11     3215.41     3344.31     23.65 o 
   2   2  11      712.63      714.77      4.64 o 
   3   2  11      109.77       95.90      3.70 o 
   4   2  11      587.57      563.07      7.41 o 
   5   2  11      310.83      273.16      4.31 o 
   6   2  11      187.61      174.56      5.88 o 
   7   2  11       99.69       88.10      6.81 o 
   8   2  11       21.52       18.55      5.21 o 
   9   2  11        9.49       13.95      8.07 o 
 -10   3  11       24.59       27.48      5.33 o 
  -9   3  11        6.38        8.99      5.50 o 
  -8   3  11       73.26       77.30      4.07 o 
  -7   3  11        9.53        6.28      2.78 o 
  -6   3  11      484.43      503.08      4.28 o 
  -5   3  11      278.16      278.23      3.44 o 
  -4   3  11       13.87        9.43      3.19 o 
  -3   3  11        3.02        5.23      3.20 o 
  -2   3  11     1055.39     1148.53      8.19 o 
  -1   3  11     1816.27     1904.02      7.10 o 
   0   3  11      408.07      450.10      4.55 o 
   1   3  11      730.07      681.40      8.25 o 
   2   3  11      559.43      576.01      6.13 o 
   3   3  11      607.38      630.46      7.86 o 
   4   3  11      105.50      110.72      3.48 o 
   5   3  11      754.12      767.93     12.72 o 
   6   3  11       15.95       19.11      5.45 o 
   7   3  11     1234.10     1160.02     12.71 o 
   8   3  11      253.64      257.61      7.87 o 
   9   3  11        3.25        7.83      9.44 o 
 -10   4  11       18.53       19.33      6.16 o 
  -9   4  11        0.32        4.07      5.68 o 
  -8   4  11        0.39       -0.65      4.27 o 
  -7   4  11      151.76      143.46      3.70 o 
  -6   4  11      179.50      170.02      4.96 o 
  -5   4  11       74.81       59.00      3.95 o 
  -4   4  11      123.26       95.24      3.02 o 
  -3   4  11      443.39      439.36      4.55 o 
  -2   4  11        3.88        7.44      1.73 o 
  -1   4  11      267.52      291.45      4.04 o 
   0   4  11      349.42      389.33      4.32 o 
   1   4  11       17.09       13.56      2.28 o 
   2   4  11      635.91      646.16      5.36 o 
   3   4  11      362.96      380.83      4.79 o 
   4   4  11      379.79      360.20      7.28 o 
   5   4  11      728.72      715.42      6.61 o 
   6   4  11       47.90       57.20      4.63 o 
   7   4  11       31.82       39.06      4.61 o 
   8   4  11       25.89       31.45      6.82 o 
   9   4  11        0.01        2.50     16.02 o 
  -9   5  11        5.76        8.80      5.87 o 
  -8   5  11       76.18       83.87      5.88 o 
  -7   5  11       63.47       77.19      4.14 o 
  -6   5  11       15.32       12.06      5.04 o 
  -5   5  11       61.77       52.84      5.47 o 
  -4   5  11       59.78       66.06      2.90 o 
  -3   5  11       40.32       40.28      2.10 o 
  -2   5  11      291.21      289.14      3.61 o 
  -1   5  11        7.88        7.02      3.23 o 
   0   5  11      508.27      507.63      5.57 o 
   1   5  11      254.07      260.39      5.44 o 
   2   5  11        0.13        0.97      2.63 o 
   3   5  11       71.32       67.29      2.52 o 
   4   5  11        7.19       12.33      4.17 o 
   5   5  11       37.63       44.59      4.51 o 
   6   5  11        0.30        2.10      3.92 o 
   7   5  11        9.22       10.50      4.00 o 
   8   5  11       27.78       20.46      7.23 o 
   9   5  11      177.67      199.80     11.01 o 
  -9   6  11        0.88        5.48      5.90 o 
  -8   6  11      144.65      141.41      6.44 o 
  -7   6  11        7.74        7.90      4.34 o 
  -6   6  11       93.42       80.48      5.51 o 
  -5   6  11        9.85       10.89      3.79 o 
  -4   6  11       50.27       47.31      2.17 o 
  -3   6  11       23.42       16.49      2.98 o 
  -2   6  11      126.29      145.30      3.33 o 
  -1   6  11     1533.96     1510.57     15.23 o 
   0   6  11      436.45      429.37      5.08 o 
   1   6  11      264.23      266.49      4.17 o 
   2   6  11       34.00       41.34      3.35 o 
   3   6  11       68.24       65.55      3.33 o 
   4   6  11        6.48       10.73      3.96 o 
   5   6  11      163.59      181.05      4.57 o 
   6   6  11       46.87       43.48      4.55 o 
   7   6  11       18.43       11.57      6.87 o 
   8   6  11       55.47       45.14      7.70 o 
  -9   7  11       38.72       49.33      5.92 o 
  -8   7  11       37.50       46.42      6.09 o 
  -7   7  11       14.39        7.28      6.06 o 
  -6   7  11        1.28        2.39      6.37 o 
  -5   7  11        2.87        3.91      1.93 o 
  -4   7  11       19.95       18.89      3.06 o 
  -3   7  11      140.61      136.36      3.20 o 
  -2   7  11      146.63      159.90      3.88 o 
  -1   7  11      529.60      582.48      6.17 o 
   0   7  11      290.36      315.98      5.55 o 
   1   7  11       31.56       22.71      3.45 o 
   2   7  11      400.36      368.15      4.17 o 
   3   7  11       79.12       68.30      3.38 o 
   4   7  11        8.48        9.86      2.54 o 
   5   7  11      210.86      204.68      9.80 o 
   6   7  11       21.67       15.97      6.65 o 
   7   7  11      135.00      132.21      8.25 o 
   8   7  11       18.53       25.75      9.50 o 
  -8   8  11        6.21       12.08      6.19 o 
  -7   8  11       29.80       22.24      5.90 o 
  -6   8  11        7.34        7.20      5.07 o 
  -5   8  11        0.90       -0.77      3.60 o 
  -4   8  11      195.82      190.97      3.86 o 
  -3   8  11      381.68      389.84      5.28 o 
  -2   8  11       28.78       21.82      3.75 o 
  -1   8  11       71.83       69.79      4.77 o 
   0   8  11      718.05      673.00      5.69 o 
   1   8  11       19.25       19.35      4.05 o 
   2   8  11       81.13       85.59      3.66 o 
   3   8  11      622.17      625.43      5.01 o 
   4   8  11      336.69      306.14      4.54 o 
   5   8  11      281.13      298.27      7.27 o 
   6   8  11        8.87       14.24      6.14 o 
   7   8  11       10.33        9.81      9.19 o 
  -7   9  11        7.19       19.31      6.31 o 
  -6   9  11       19.46       10.25      5.06 o 
  -5   9  11        3.07        2.93      5.09 o 
  -4   9  11       27.41       18.41      4.18 o 
  -3   9  11       53.54       57.55      3.24 o 
  -2   9  11      265.69      258.55      3.96 o 
  -1   9  11      150.13      165.96      4.42 o 
   0   9  11        0.04        5.54      4.02 o 
   1   9  11      660.12      667.29      5.56 o 
   2   9  11        0.52        2.66      3.86 o 
   3   9  11       83.08       74.19      3.52 o 
   4   9  11       18.17       18.78      4.52 o 
   5   9  11      176.64      178.21      7.23 o 
   6   9  11        2.82        4.49      6.60 o 
   7   9  11        0.59        2.90     10.14 o 
  -7  10  11       24.10       19.90      7.91 o 
  -6  10  11        2.17        3.53      6.59 o 
  -5  10  11        8.16        7.13      6.32 o 
  -4  10  11       36.02       33.47      5.35 o 
  -3  10  11       69.20       70.15      3.41 o 
  -2  10  11      140.15      159.20      5.37 o 
  -1  10  11       70.07       84.80      4.63 o 
   0  10  11       11.51       16.93      4.13 o 
   1  10  11        4.75        5.35      5.07 o 
   2  10  11       17.59       15.82      4.33 o 
   3  10  11      181.38      166.35      5.74 o 
   4  10  11      472.87      460.00      7.01 o 
   5  10  11       41.19       52.19      7.46 o 
   6  10  11       42.26       39.25      7.82 o 
  -6  11  11        0.19        2.88      8.13 o 
  -5  11  11        6.93        8.24      5.95 o 
  -4  11  11       65.19       62.11      5.24 o 
  -3  11  11        2.27        3.69      5.75 o 
  -2  11  11        1.02        0.94      5.09 o 
  -1  11  11        2.89       10.29      4.58 o 
   0  11  11        3.49        7.13      5.00 o 
   1  11  11        5.16        1.43      5.78 o 
   2  11  11      131.33      119.83      5.76 o 
   3  11  11       34.74       37.39      5.58 o 
   4  11  11        3.93        7.94      6.65 o 
   5  11  11        0.54        3.60      8.07 o 
  -4  12  11       16.62       19.02      6.04 o 
  -3  12  11        1.77        0.79      6.33 o 
  -2  12  11       84.91       65.29      5.66 o 
  -1  12  11        3.98       11.54      5.04 o 
   0  12  11       80.81       75.42      5.51 o 
   1  12  11        0.16        5.78      7.25 o 
   2  12  11        4.08        6.29      5.74 o 
   3  12  11       53.07       55.87      6.17 o 
   4  12  11        0.48        2.29      8.46 o 
  -2  13  11       24.98       25.46      6.75 o 
  -1  13  11        0.03       10.61      6.72 o 
   0  13  11        4.37        9.09      5.66 o 
   1  13  11       27.09       29.93      7.07 o 
   2  13  11        6.03        9.16      7.29 o 
 -10   0  12        0.03        1.09      7.00 o 
  -9   0  12       10.56       10.90      5.73 o 
  -8   0  12      333.25      307.02      5.05 o 
  -7   0  12      235.54      246.53      4.36 o 
  -6   0  12      166.86      164.18      3.41 o 
  -5   0  12      785.95      751.44     17.23 o 
  -4   0  12     1693.76     1698.02      5.85 o 
  -3   0  12      391.54      333.57      4.58 o 
  -2   0  12     3513.10     3314.77     35.20 o 
  -1   0  12     1392.37     1241.82     17.38 o 
   0   0  12       15.98       16.98      3.94 o 
   1   0  12     1201.66     1263.69     25.94 o 
   2   0  12      842.00      907.72     23.06 o 
   3   0  12      431.55      458.62     11.20 o 
   4   0  12      904.50     1005.35     22.68 o 
   5   0  12      300.59      304.06     11.13 o 
   6   0  12        0.52       14.32     10.89 o 
   7   0  12        3.89        3.53     22.46 o 
   8   0  12       51.58       57.87     11.41 o 
   9   0  12        4.01       12.42     11.23 o 
 -10   1  12       38.00       36.73      5.22 o 
  -9   1  12       17.91       12.72      4.23 o 
  -8   1  12      152.94      131.99      4.01 o 
  -7   1  12      216.56      198.39      2.45 o 
  -6   1  12     1026.95     1034.14      5.23 o 
  -5   1  12      182.88      183.04      2.98 o 
  -4   1  12       13.88       15.15      2.22 o 
  -3   1  12      591.70      643.41      5.08 o 
  -2   1  12       20.21       21.64      1.73 o 
  -1   1  12      675.29      644.72      5.77 o 
   0   1  12     1158.58     1093.75      7.66 o 
   1   1  12      782.13      745.18      9.78 o 
   2   1  12      410.45      417.72      5.36 o 
   3   1  12     1089.27     1091.30      7.65 o 
   4   1  12      457.85      463.02      4.11 o 
   5   1  12      156.67      163.81      3.93 o 
   6   1  12      955.54      913.59      8.15 o 
   7   1  12      326.29      316.96      7.81 o 
   8   1  12       44.84       47.26      7.72 o 
   9   1  12       51.23       52.99      7.92 o 
 -10   2  12       10.75        9.86      4.86 o 
  -9   2  12       21.34       19.53      4.03 o 
  -8   2  12        1.55        1.38      3.08 o 
  -7   2  12       92.24       78.07      4.24 o 
  -6   2  12      130.76      140.03      2.79 o 
  -5   2  12      588.01      620.62      5.18 o 
  -4   2  12       21.18       22.85      3.39 o 
  -3   2  12      755.48      780.99      6.32 o 
  -2   2  12      460.75      461.73      3.31 o 
  -1   2  12      730.44      734.28      5.94 o 
   0   2  12        2.86        8.81      2.47 o 
   1   2  12        6.72        7.24      3.16 o 
   2   2  12       60.72       64.60      3.58 o 
   3   2  12        4.32        5.44      3.72 o 
   4   2  12      613.02      656.85      6.95 o 
   5   2  12      514.00      513.46      4.65 o 
   6   2  12      137.24      132.05      5.83 o 
   7   2  12       91.59       81.36      6.97 o 
   8   2  12        2.67        5.64      7.68 o 
   9   2  12       16.07       23.38      7.97 o 
 -10   3  12        3.59        6.70      5.36 o 
  -9   3  12       51.68       47.77      4.99 o 
  -8   3  12       76.25       77.11      4.62 o 
  -7   3  12      154.81      152.59      3.92 o 
  -6   3  12       71.27       69.24      3.35 o 
  -5   3  12        4.61        5.79      3.23 o 
  -4   3  12       21.72       23.46      3.76 o 
  -3   3  12      173.95      195.83      3.57 o 
  -2   3  12       88.44       96.24      1.57 o 
  -1   3  12      194.51      222.94      2.43 o 
   0   3  12      312.37      339.14      4.65 o 
   1   3  12        4.10        1.71      3.38 o 
   2   3  12       87.69       77.24      2.81 o 
   3   3  12       49.71       49.94      3.09 o 
   4   3  12        0.01        5.08      3.66 o 
   5   3  12       11.10       10.87      3.90 o 
   6   3  12      144.92      135.23      5.99 o 
   7   3  12       20.12       19.03      6.53 o 
   8   3  12       24.04       24.47      7.29 o 
   9   3  12        0.40        5.66      9.29 o 
  -9   4  12        0.89        0.44      5.33 o 
  -8   4  12        3.78        7.84      4.91 o 
  -7   4  12       75.29       78.94      4.79 o 
  -6   4  12        9.84        7.60      4.34 o 
  -5   4  12      111.69      117.99      3.26 o 
  -4   4  12      132.11      127.07      2.93 o 
  -3   4  12      311.59      289.56      4.83 o 
  -2   4  12       61.49       40.76      2.04 o 
  -1   4  12       14.92        7.72      2.75 o 
   0   4  12       30.87       19.55      2.94 o 
   1   4  12       31.52       33.84      2.36 o 
   2   4  12      412.84      419.44      4.36 o 
   3   4  12      166.14      155.68      4.64 o 
   4   4  12       91.64       95.63      4.34 o 
   5   4  12      171.73      178.03      4.45 o 
   6   4  12       18.08       20.34      4.49 o 
   7   4  12        0.07       13.98      6.09 o 
   8   4  12       40.36       52.45      7.56 o 
   9   4  12        9.50       16.29      9.19 o 
  -9   5  12       32.60       31.17      5.84 o 
  -8   5  12       27.72       20.63      6.23 o 
  -7   5  12      246.66      256.95      6.24 o 
  -6   5  12      113.65      126.68      5.66 o 
  -5   5  12      401.47      420.91      6.49 o 
  -4   5  12      206.80      214.56      5.51 o 
  -3   5  12       10.18       15.98      1.83 o 
  -2   5  12        0.62        4.08      2.86 o 
  -1   5  12       24.40       14.80      2.83 o 
   0   5  12      376.29      326.31      4.17 o 
   1   5  12      294.54      270.54      4.21 o 
   2   5  12      395.97      425.46      3.82 o 
   3   5  12      234.96      240.76      4.87 o 
   4   5  12        0.03       12.42      4.64 o 
   5   5  12      203.22      199.73      4.09 o 
   6   5  12       52.32       53.50      4.53 o 
   7   5  12      186.24      190.96      6.14 o 
   8   5  12       77.59       83.21      9.29 o 
  -9   6  12       23.44       31.78      6.29 o 
  -8   6  12        3.98        7.73      6.55 o 
  -7   6  12       18.41       15.83      5.88 o 
  -6   6  12       23.67       27.45      5.57 o 
  -5   6  12      523.30      551.40      6.78 o 
  -4   6  12      614.36      650.57      6.79 o 
  -3   6  12      896.59      863.97      7.54 o 
  -2   6  12      387.36      375.06      4.06 o 
  -1   6  12      435.06      432.47     13.97 o 
   0   6  12        0.12        4.70      5.30 o 
   1   6  12      182.76      187.21      4.43 o 
   2   6  12      133.20      112.78      4.61 o 
   3   6  12      117.60      116.79      3.72 o 
   4   6  12      684.24      748.54      9.49 o 
   5   6  12     1098.12     1090.40      9.88 o 
   6   6  12       41.21       42.84      4.20 o 
   7   6  12        3.80        7.29      6.32 o 
   8   6  12        3.24        8.97      8.76 o 
  -8   7  12        9.60        8.62      6.90 o 
  -7   7  12       48.64       44.14      6.44 o 
  -6   7  12      287.08      295.67      6.61 o 
  -5   7  12      125.17      127.66      4.19 o 
  -4   7  12       16.77       12.38      2.60 o 
  -3   7  12       10.46       15.82      3.38 o 
  -2   7  12       31.06       22.72      3.92 o 
  -1   7  12      422.14      437.78      5.13 o 
   0   7  12      106.73      117.56      4.53 o 
   1   7  12      514.23      505.07      5.23 o 
   2   7  12       54.85       54.39      3.39 o 
   3   7  12        8.81       12.24      3.35 o 
   4   7  12        4.86        5.30      4.93 o 
   5   7  12       56.20       55.05      5.14 o 
   6   7  12        0.81        1.22      7.18 o 
   7   7  12       14.07       17.65      9.61 o 
  -8   8  12       64.90       69.39      6.83 o 
  -7   8  12       56.24       60.36      6.56 o 
  -6   8  12        0.55        1.01      6.47 o 
  -5   8  12       36.26       40.21      4.60 o 
  -4   8  12      118.57      107.55      3.97 o 
  -3   8  12       69.46       70.51      3.19 o 
  -2   8  12      245.67      270.05      4.12 o 
  -1   8  12      141.40      162.11      4.94 o 
   0   8  12      143.18      139.19      4.86 o 
   1   8  12      147.11      134.98      4.82 o 
   2   8  12       52.72       38.25      3.45 o 
   3   8  12      126.21      128.15      3.75 o 
   4   8  12      172.68      168.59      3.26 o 
   5   8  12      249.08      269.41      7.08 o 
   6   8  12       15.18       11.78      6.21 o 
   7   8  12        3.10        9.77     10.04 o 
  -7   9  12        5.70       15.48      7.14 o 
  -6   9  12        6.53        5.01      6.66 o 
  -5   9  12        4.10        7.95      5.13 o 
  -4   9  12        2.16        6.10      4.35 o 
  -3   9  12       64.40       59.12      2.96 o 
  -2   9  12        0.45        4.13      3.81 o 
  -1   9  12       45.74       52.97      4.84 o 
   0   9  12      133.20      142.71      4.84 o 
   1   9  12       14.72       15.27      4.47 o 
   2   9  12        0.00        4.35      3.49 o 
   3   9  12       26.39       26.17      3.67 o 
   4   9  12       92.35       82.38      4.43 o 
   5   9  12       11.60        8.62      6.64 o 
   6   9  12       66.54       60.57      6.65 o 
  -6  10  12        0.91        1.10      6.69 o 
  -5  10  12        4.56       10.71      5.33 o 
  -4  10  12       77.87       97.80      5.72 o 
  -3  10  12       94.54      102.85      5.20 o 
  -2  10  12        9.61        7.65      3.63 o 
  -1  10  12       17.29       20.39      4.86 o 
   0  10  12       58.70       67.57      5.17 o 
   1  10  12        4.72       10.51      4.52 o 
   2  10  12       76.80       68.18      4.49 o 
   3  10  12       21.84       17.85      5.28 o 
   4  10  12       41.97       56.24      5.92 o 
   5  10  12       82.03       99.09      7.27 o 
  -5  11  12       42.71       56.22      6.60 o 
  -4  11  12       16.57       24.24      5.48 o 
  -3  11  12        6.64        6.36      5.34 o 
  -2  11  12       12.06        9.64      5.07 o 
  -1  11  12        8.37       12.77      4.85 o 
   0  11  12        4.08        6.71      5.52 o 
   1  11  12       16.31       20.47      4.89 o 
   2  11  12       32.22       32.37      5.41 o 
   3  11  12        0.02        6.61      6.11 o 
   4  11  12       24.77       24.09      7.43 o 
  -4  12  12       60.92       63.67      5.75 o 
  -3  12  12       58.73       66.36      5.54 o 
  -2  12  12       52.01       59.95      6.37 o 
  -1  12  12       31.96       40.80      5.05 o 
   0  12  12        9.80       14.43      5.99 o 
   1  12  12       25.30       20.63      6.13 o 
   2  12  12       22.75       19.15      6.01 o 
   3  12  12      147.96      152.86      7.26 o 
  -1  13  12        2.26        8.70      5.88 o 
   0  13  12       24.11       30.74      6.18 o 
 -10   1  13        6.23       13.04      5.17 o 
  -9   1  13       18.50       13.00      4.35 o 
  -8   1  13       80.09       97.37      3.93 o 
  -7   1  13       18.92       14.78      2.77 o 
  -6   1  13      132.06      127.40      2.88 o 
  -5   1  13      369.86      317.87      2.97 o 
  -4   1  13       55.59       44.29      2.73 o 
  -3   1  13      253.57      245.92      2.90 o 
  -2   1  13      451.33      478.89      4.43 o 
  -1   1  13      607.54      547.87      4.12 o 
   0   1  13      781.76      798.39      8.80 o 
   1   1  13        6.96        3.08      3.16 o 
   2   1  13     1108.14     1069.15     10.52 o 
   3   1  13      126.29      117.50      3.49 o 
   4   1  13       49.00       52.60      4.12 o 
   5   1  13      103.04      109.49      4.15 o 
   6   1  13       79.08       83.16      7.00 o 
   7   1  13       37.31       30.05      7.29 o 
   8   1  13        8.55       11.94      7.73 o 
   9   1  13        1.12       12.09     10.34 o 
 -10   2  13       33.89       49.77      5.46 o 
  -9   2  13       36.21       38.43      4.74 o 
  -8   2  13       70.86       70.22      4.21 o 
  -7   2  13       30.57       32.02      2.75 o 
  -6   2  13       20.38       12.82      3.53 o 
  -5   2  13       37.59       31.39      3.42 o 
  -4   2  13      701.31      672.18      4.18 o 
  -3   2  13      228.81      246.44      5.54 o 
  -2   2  13        0.92        2.44      1.71 o 
  -1   2  13       38.64       30.23      2.64 o 
   0   2  13        6.78       10.88      3.15 o 
   1   2  13        4.30        5.22      2.93 o 
   2   2  13        3.55        8.38      3.71 o 
   3   2  13        0.05        3.32      4.09 o 
   4   2  13      286.85      280.61      3.86 o 
   5   2  13      155.60      146.70      6.47 o 
   6   2  13       60.44       55.28      5.92 o 
   7   2  13        0.31        7.00      7.94 o 
   8   2  13        3.32        6.16      8.71 o 
   9   2  13       11.62       15.16      8.15 o 
  -9   3  13        0.03        2.00      4.55 o 
  -8   3  13      147.26      152.91      4.95 o 
  -7   3  13      123.12      118.14      4.81 o 
  -6   3  13      335.04      329.15      3.86 o 
  -5   3  13      558.87      550.44      4.63 o 
  -4   3  13      773.41      759.84      4.94 o 
  -3   3  13        2.64        3.99      3.32 o 
  -2   3  13      274.38      291.48      2.56 o 
  -1   3  13     1169.53     1223.81      8.73 o 
   0   3  13      500.63      532.69      6.84 o 
   1   3  13      726.02      702.19      6.21 o 
   2   3  13      654.41      591.60      6.97 o 
   3   3  13      497.96      449.58      4.69 o 
   4   3  13      222.52      222.57      3.99 o 
   5   3  13       10.59        7.59      2.94 o 
   6   3  13       77.19       68.39      6.14 o 
   7   3  13       63.76       61.23      7.86 o 
   8   3  13       11.58       17.15      8.21 o 
  -9   4  13       89.02      101.16      5.92 o 
  -8   4  13       23.71       29.38      5.20 o 
  -7   4  13       22.51       20.37      4.72 o 
  -6   4  13       83.45       81.87      2.94 o 
  -5   4  13        0.49        4.94      3.35 o 
  -4   4  13       88.95       82.34      3.24 o 
  -3   4  13      229.63      237.68      4.35 o 
  -2   4  13      611.41      664.73      5.01 o 
  -1   4  13      162.33      158.53      3.48 o 
   0   4  13      265.19      295.18      3.80 o 
   1   4  13      145.81      117.90      3.76 o 
   2   4  13       34.86       46.51      4.62 o 
   3   4  13       45.07       38.93      4.72 o 
   4   4  13       16.21       20.04      5.83 o 
   5   4  13      148.21      125.97      6.34 o 
   6   4  13       46.04       40.51      6.06 o 
   7   4  13        4.48        8.60      6.00 o 
   8   4  13        0.02        8.44      8.71 o 
  -9   5  13        0.00        1.14      6.50 o 
  -8   5  13        1.04        2.88      6.40 o 
  -7   5  13       17.69       23.34      5.61 o 
  -6   5  13        1.77        5.10      5.45 o 
  -5   5  13       38.12       53.53      5.46 o 
  -4   5  13       51.03       57.13      5.46 o 
  -3   5  13        4.83        5.23      1.59 o 
  -2   5  13       11.90        7.83      2.52 o 
  -1   5  13       13.46       18.99      3.22 o 
   0   5  13       29.37       27.27      3.25 o 
   1   5  13       34.13       34.63      3.02 o 
   2   5  13       15.48       17.88      2.37 o 
   3   5  13        3.55        5.55      3.59 o 
   4   5  13        4.48        9.61      3.74 o 
   5   5  13      219.23      205.78      4.40 o 
   6   5  13        0.07        2.88      4.77 o 
   7   5  13        0.33        0.12     14.47 o 
   8   5  13        4.94       10.94      9.29 o 
  -9   6  13       60.29       61.63      6.51 o 
  -8   6  13        0.20        3.39      7.79 o 
  -7   6  13        3.34        4.97      5.97 o 
  -6   6  13        3.24        6.27      5.49 o 
  -5   6  13       98.98       89.05      5.61 o 
  -4   6  13      236.47      212.02      5.71 o 
  -3   6  13      165.32      145.94      3.18 o 
  -2   6  13        0.24        2.14      3.59 o 
  -1   6  13        3.47        4.37      3.99 o 
   0   6  13       46.58       36.87      3.96 o 
   1   6  13      134.03      133.19      4.76 o 
   2   6  13       47.65       48.05      4.42 o 
   3   6  13       12.32        9.56      3.53 o 
   4   6  13       30.16       29.71      5.30 o 
   5   6  13        0.10        0.23      4.18 o 
   6   6  13       52.91       42.99      4.30 o 
   7   6  13        0.06       10.57     10.50 o 
   8   6  13       33.56       52.22      9.80 o 
  -8   7  13        1.02       -0.39      6.40 o 
  -7   7  13       25.12       11.56      6.38 o 
  -6   7  13      159.33      158.42      6.35 o 
  -5   7  13       88.64       82.42      3.49 o 
  -4   7  13       80.07       73.85      2.28 o 
  -3   7  13      201.93      185.34      3.50 o 
  -2   7  13        0.11       -0.71      3.81 o 
  -1   7  13      172.75      186.50      4.82 o 
   0   7  13       45.74       50.26      4.64 o 
   1   7  13      510.82      501.98      5.47 o 
   2   7  13      105.31       94.78      4.61 o 
   3   7  13      122.21      115.61      4.25 o 
   4   7  13      164.82      166.98      5.43 o 
   5   7  13        1.72        5.09      5.22 o 
   6   7  13        4.91        6.10      6.72 o 
   7   7  13       22.58       21.20      8.78 o 
  -8   8  13        7.38        9.92      7.86 o 
  -7   8  13        7.15        5.71      6.39 o 
  -6   8  13        0.09        4.64      6.29 o 
  -5   8  13       10.43        3.14      4.06 o 
  -4   8  13       25.88       21.60      3.38 o 
  -3   8  13      442.56      433.69      4.48 o 
  -2   8  13       23.33       35.45      4.46 o 
  -1   8  13      202.28      257.82      6.92 o 
   0   8  13       18.97       24.22      4.60 o 
   1   8  13       15.75       12.40      4.24 o 
   2   8  13        0.01        0.79      4.84 o 
   3   8  13        0.40        3.92      3.63 o 
   4   8  13        4.97        7.87      3.24 o 
   5   8  13        7.55        8.22      6.60 o 
   6   8  13       97.86       90.92      7.10 o 
   7   8  13        5.89       18.15      8.63 o 
  -7   9  13        0.38        5.74      9.02 o 
  -6   9  13       63.85       75.59      6.66 o 
  -5   9  13      162.89      152.89      6.61 o 
  -4   9  13       14.77        7.28      4.01 o 
  -3   9  13        9.74        7.47      4.03 o 
  -2   9  13       12.09        6.68      3.32 o 
  -1   9  13        3.67        3.14      5.12 o 
   0   9  13      102.40       95.91      4.95 o 
   1   9  13       97.40       88.14      4.64 o 
   2   9  13      114.69      106.16      4.46 o 
   3   9  13        8.91       12.39      3.83 o 
   4   9  13        1.27        6.93      5.65 o 
   5   9  13        1.70        2.18      7.45 o 
   6   9  13        0.00        5.94      7.50 o 
  -6  10  13       55.01       69.25      6.89 o 
  -5  10  13        3.31        6.41      6.77 o 
  -4  10  13       71.62       62.46      5.44 o 
  -3  10  13        9.01       11.04      5.21 o 
  -2  10  13       22.12       17.54      5.39 o 
  -1  10  13       34.69       32.17      4.72 o 
   0  10  13       57.06       60.83      4.92 o 
   1  10  13        0.56        5.99      5.00 o 
   2  10  13       37.73       36.88      4.59 o 
   3  10  13        9.34        8.87      4.94 o 
   4  10  13        0.04        3.47      6.83 o 
   5  10  13       38.03       44.36      7.18 o 
  -5  11  13        3.41        9.53      7.31 o 
  -4  11  13       16.93        9.93      6.10 o 
  -3  11  13        0.09        2.68      5.40 o 
  -2  11  13        0.36       10.34      5.35 o 
  -1  11  13        5.90       14.57      5.13 o 
   0  11  13       13.90        7.97      5.49 o 
   1  11  13       14.49        9.93      5.63 o 
   2  11  13       21.07       15.55      5.60 o 
   3  11  13       31.68       26.86      6.27 o 
   4  11  13        7.18       10.52      7.21 o 
  -3  12  13       31.74       34.41      6.13 o 
  -2  12  13       12.70       17.39      5.86 o 
  -1  12  13        6.96       13.08      5.26 o 
   0  12  13       12.61        9.36      5.95 o 
   1  12  13        0.06        6.91      7.36 o 
   2  12  13       19.53       17.61      6.15 o 
  -9   0  14        5.61       10.02      5.96 o 
  -8   0  14      506.31      485.50      7.64 o 
  -7   0  14       13.60       12.93      5.48 o 
  -6   0  14       46.76       45.75      5.12 o 
  -5   0  14       39.01       33.14      2.03 o 
  -4   0  14      196.10      216.66      3.46 o 
  -3   0  14     1104.86     1124.88     13.51 o 
  -2   0  14        6.06        3.52      3.72 o 
  -1   0  14        1.71        2.12      3.10 o 
   0   0  14        0.45        2.54      5.19 o 
   1   0  14     3780.39     3587.50     14.27 o 
   2   0  14      515.14      458.90      8.66 o 
   3   0  14       38.36       49.41      9.42 o 
   4   0  14      118.54      113.61      5.08 o 
   5   0  14      416.58      403.62      9.22 o 
   6   0  14       18.15       17.93      9.15 o 
   7   0  14      131.65      147.38     11.46 o 
   8   0  14       80.66      102.30     11.76 o 
  -9   1  14       10.15       17.54      4.79 o 
  -8   1  14       17.09       15.19      4.79 o 
  -7   1  14        3.57        3.69      3.42 o 
  -6   1  14       88.52      101.44      2.55 o 
  -5   1  14      944.07      957.28      4.75 o 
  -4   1  14     1460.97     1400.81      7.36 o 
  -3   1  14      936.47      926.41      5.63 o 
  -2   1  14       44.13       46.98      2.32 o 
  -1   1  14       15.06       11.50      2.66 o 
   0   1  14        9.95       12.74      3.23 o 
   1   1  14       11.66       11.37      4.09 o 
   2   1  14     1332.37     1330.28     12.38 o 
   3   1  14     1377.14     1392.06     11.70 o 
   4   1  14      328.17      334.25      4.98 o 
   5   1  14      532.16      562.14      7.81 o 
   6   1  14      214.28      197.03      7.54 o 
   7   1  14       51.89       53.14      7.43 o 
   8   1  14       19.66       16.01      7.72 o 
  -9   2  14      161.17      165.69      5.23 o 
  -8   2  14        0.99        2.45      4.45 o 
  -7   2  14        3.04        2.55      4.41 o 
  -6   2  14       26.26       27.82      3.40 o 
  -5   2  14       52.24       49.41      3.48 o 
  -4   2  14      104.47      105.59      3.90 o 
  -3   2  14      265.12      246.59      3.36 o 
  -2   2  14      365.88      377.17      4.51 o 
  -1   2  14        5.43        7.97      2.85 o 
   0   2  14      143.01      174.55      4.93 o 
   1   2  14      113.81      126.67      4.64 o 
   2   2  14      268.61      284.91      5.93 o 
   3   2  14       15.71       13.92      4.40 o 
   4   2  14       38.91       47.47      3.93 o 
   5   2  14      102.27       95.49      3.41 o 
   6   2  14       48.38       54.88      6.28 o 
   7   2  14       76.90       83.98      7.82 o 
   8   2  14       54.80       57.88      7.90 o 
  -9   3  14       11.52       15.09      5.02 o 
  -8   3  14       10.14       12.87      4.72 o 
  -7   3  14       44.90       40.03      4.78 o 
  -6   3  14       53.63       53.69      3.72 o 
  -5   3  14      121.06      111.49      3.81 o 
  -4   3  14        7.35        3.36      3.81 o 
  -3   3  14      145.15      138.24      4.04 o 
  -2   3  14        4.75        3.83      2.11 o 
  -1   3  14        1.86        2.42      2.70 o 
   0   3  14      643.34      640.81      6.63 o 
   1   3  14       62.86       79.34      4.73 o 
   2   3  14       55.21       65.23      3.87 o 
   3   3  14        2.21        3.76      3.48 o 
   4   3  14        0.11        0.35      3.86 o 
   5   3  14      415.18      402.67      6.86 o 
   6   3  14       12.57       12.02      6.15 o 
   7   3  14        0.20        8.85      6.59 o 
   8   3  14        8.44       17.08      9.32 o 
  -9   4  14        7.99       11.30      6.71 o 
  -8   4  14       49.11       45.00      5.59 o 
  -7   4  14       17.03       15.02      4.73 o 
  -6   4  14        3.11        5.58      4.32 o 
  -5   4  14        8.63        9.26      3.44 o 
  -4   4  14       27.12       25.18      4.49 o 
  -3   4  14        4.14        3.16      1.89 o 
  -2   4  14       43.94       64.01      2.11 o 
  -1   4  14        0.03        3.27      3.08 o 
   0   4  14        0.25        3.35      3.56 o 
   1   4  14      164.89      155.75      4.42 o 
   2   4  14      207.66      200.93      5.28 o 
   3   4  14      119.92      133.13      5.07 o 
   4   4  14       67.25       68.94      4.64 o 
   5   4  14      103.48       85.27      6.43 o 
   6   4  14       31.52       33.12      6.33 o 
   7   4  14        0.52        3.17      8.11 o 
   8   4  14        5.62        8.41      8.99 o 
  -9   5  14       33.48       47.86      6.31 o 
  -8   5  14        9.02       10.57      6.09 o 
  -7   5  14       28.60       20.67      5.78 o 
  -6   5  14      184.08      185.89      5.90 o 
  -5   5  14      259.35      279.37      6.00 o 
  -4   5  14      366.34      374.37      6.48 o 
  -3   5  14      715.23      679.04      9.77 o 
  -2   5  14        0.43        3.08      2.26 o 
  -1   5  14       69.93       69.00      3.63 o 
   0   5  14       30.57       34.28      3.93 o 
   1   5  14      148.77      149.06      4.08 o 
   2   5  14      254.25      258.12      4.66 o 
   3   5  14      584.63      572.16      6.24 o 
   4   5  14      808.75      785.83      8.30 o 
   5   5  14       83.45       95.64      5.46 o 
   6   5  14      105.22      108.32      6.20 o 
   7   5  14        0.27        8.16      8.59 o 
   8   5  14       17.23       26.31      9.15 o 
  -8   6  14       72.49       65.63      6.82 o 
  -7   6  14        8.07        5.65      6.00 o 
  -6   6  14       45.52       53.53      5.97 o 
  -5   6  14       65.58       72.08      5.95 o 
  -4   6  14      130.49      117.63      5.44 o 
  -3   6  14       66.73       61.86      2.40 o 
  -2   6  14      618.56      595.36      5.96 o 
  -1   6  14      239.42      213.29      4.77 o 
   0   6  14       83.66       74.14      4.13 o 
   1   6  14       88.47       94.18      4.05 o 
   2   6  14       86.47       91.46      3.39 o 
   3   6  14       11.96       11.90      5.39 o 
   4   6  14        5.03        8.52      3.09 o 
   5   6  14        0.41        2.99      5.94 o 
   6   6  14       53.84       56.11      6.02 o 
   7   6  14      100.14      119.54     10.39 o 
  -8   7  14       15.23       15.17      7.04 o 
  -7   7  14      146.75      129.92      6.68 o 
  -6   7  14        8.05       10.33      6.26 o 
  -5   7  14       25.13       23.69      5.77 o 
  -4   7  14      122.63      110.95      5.13 o 
  -3   7  14       16.27       15.15      3.06 o 
  -2   7  14      179.73      186.59      4.27 o 
  -1   7  14        1.19        2.96      5.36 o 
   0   7  14       90.51      106.45      4.18 o 
   1   7  14        2.43        6.44      4.70 o 
   2   7  14      502.00      519.95      5.43 o 
   3   7  14      197.12      202.56      4.82 o 
   4   7  14       47.16       49.33      5.58 o 
   5   7  14       10.32       15.05      5.39 o 
   6   7  14       10.96        9.87      5.92 o 
   7   7  14       25.05       30.66      8.76 o 
  -7   8  14        1.53        4.64      6.61 o 
  -6   8  14        0.10        5.28      7.28 o 
  -5   8  14        0.42        0.99      6.21 o 
  -4   8  14       40.95       33.18      4.34 o 
  -3   8  14      273.24      283.01      5.27 o 
  -2   8  14       65.13       73.86      5.44 o 
  -1   8  14       38.38       47.17      4.68 o 
   0   8  14       92.40      113.75      4.81 o 
   1   8  14       59.16       74.16      4.50 o 
   2   8  14        5.33        3.69      4.58 o 
   3   8  14       14.18       14.74      4.47 o 
   4   8  14        0.27        9.32      5.55 o 
   5   8  14        3.67        7.13      7.00 o 
   6   8  14        3.79       13.39      8.18 o 
  -6   9  14        8.24        6.84      6.81 o 
  -5   9  14        9.44       14.74      6.20 o 
  -4   9  14        0.02       -0.47      4.82 o 
  -3   9  14        3.59        5.39      6.23 o 
  -2   9  14       44.07       40.28      4.87 o 
  -1   9  14       20.49       25.59      4.86 o 
   0   9  14        0.62        7.23      5.24 o 
   1   9  14       16.23       15.83      4.71 o 
   2   9  14       20.00       20.91      4.90 o 
   3   9  14       14.92       13.52      3.16 o 
   4   9  14       35.97       43.67      6.49 o 
   5   9  14       15.65       15.38      7.18 o 
  -6  10  14       18.24       26.70      6.98 o 
  -5  10  14        1.75        2.52      6.27 o 
  -4  10  14       19.13       23.23      6.18 o 
  -3  10  14       18.31       11.17      5.91 o 
  -2  10  14        2.14        4.45      5.79 o 
  -1  10  14       53.94       52.91      5.18 o 
   0  10  14       39.20       29.36      5.05 o 
   1  10  14       72.06       65.69      5.00 o 
   2  10  14        0.01        2.30      5.45 o 
   3  10  14       19.62       21.93      5.47 o 
   4  10  14       17.50       21.53      7.00 o 
   5  10  14        5.18       10.00      7.09 o 
  -4  11  14        3.26        8.94      6.86 o 
  -3  11  14       10.75       21.35      6.18 o 
  -2  11  14       38.72       46.57      5.79 o 
  -1  11  14        2.83       12.28      6.29 o 
   0  11  14       18.99       26.58      5.55 o 
   1  11  14       23.20       19.64      5.45 o 
   2  11  14        0.42        1.56      6.02 o 
   3  11  14       21.88       28.52      6.79 o 
  -2  12  14       28.23       23.10      6.21 o 
  -1  12  14       30.00       34.34      6.41 o 
   0  12  14        4.41        9.63      5.82 o 
   1  12  14       46.03       46.96      6.39 o 
  -9   1  15      171.83      202.27      5.20 o 
  -8   1  15       14.32       19.15      4.95 o 
  -7   1  15       40.53       39.42      3.02 o 
  -6   1  15       19.30       18.92      2.23 o 
  -5   1  15       18.61       27.18      2.40 o 
  -4   1  15      132.46      138.70      3.41 o 
  -3   1  15      371.03      374.47      3.31 o 
  -2   1  15      348.96      344.35      3.04 o 
  -1   1  15       30.20       29.32      2.44 o 
   0   1  15       35.21       21.63      3.53 o 
   1   1  15       26.12       33.61      5.39 o 
   2   1  15       46.54       55.29      5.83 o 
   3   1  15       81.21       69.35      4.99 o 
   4   1  15      138.74      131.21      4.73 o 
   5   1  15       29.84       25.33      6.55 o 
   6   1  15       96.69       86.84      7.47 o 
   7   1  15        0.09        3.86      7.20 o 
   8   1  15       14.55       11.10      8.23 o 
  -9   2  15       24.62       21.13      5.22 o 
  -8   2  15       24.54       32.70      4.99 o 
  -7   2  15      366.47      379.70      4.98 o 
  -6   2  15      415.75      377.47      4.62 o 
  -5   2  15      712.87      670.01      6.31 o 
  -4   2  15       53.59       47.74      3.97 o 
  -3   2  15       59.05       56.50      2.41 o 
  -2   2  15        5.14        3.44      2.20 o 
  -1   2  15      131.66      154.54      3.59 o 
   0   2  15       45.49       32.48      3.93 o 
   1   2  15      279.67      288.85      5.17 o 
   2   2  15      353.12      341.85      7.72 o 
   3   2  15      437.54      380.72      8.46 o 
   4   2  15      209.48      207.55      4.23 o 
   5   2  15      153.97      139.79      6.70 o 
   6   2  15       50.77       63.02      6.67 o 
   7   2  15      234.40      227.86      8.68 o 
   8   2  15       36.99       41.25      8.96 o 
  -9   3  15        0.02        1.62      6.56 o 
  -8   3  15      226.54      228.14      5.27 o 
  -7   3  15        0.02        4.03      4.70 o 
  -6   3  15       42.84       38.63      4.49 o 
  -5   3  15        1.43        3.89      3.65 o 
  -4   3  15      861.14      878.37      5.22 o 
  -3   3  15      516.05      483.90      8.86 o 
  -2   3  15      567.38      583.97      6.87 o 
  -1   3  15      420.79      433.36      4.64 o 
   0   3  15       51.27       43.60      3.58 o 
   1   3  15       50.75       44.01      4.78 o 
   2   3  15      148.80      171.41      5.35 o 
   3   3  15      115.61      123.91      3.83 o 
   4   3  15      211.78      192.88      3.73 o 
   5   3  15      420.52      397.08      7.14 o 
   6   3  15       12.14       12.42      6.42 o 
   7   3  15       38.64       44.71      6.60 o 
   8   3  15       10.52       19.73      8.43 o 
  -9   4  15        0.13        1.13      7.63 o 
  -8   4  15      127.52      161.34      6.53 o 
  -7   4  15      157.62      167.15      5.25 o 
  -6   4  15      185.22      188.58      4.58 o 
  -5   4  15      174.84      170.06      4.40 o 
  -4   4  15      125.24      114.01      4.52 o 
  -3   4  15      121.86      117.23      2.71 o 
  -2   4  15      102.40       92.28      2.41 o 
  -1   4  15      308.08      307.81      3.07 o 
   0   4  15       39.81       39.25      3.53 o 
   1   4  15      323.15      323.75      6.90 o 
   2   4  15      273.84      260.22      6.09 o 
   3   4  15       64.26       69.88      5.00 o 
   4   4  15       29.48       27.06      5.22 o 
   5   4  15       31.94       43.74      6.11 o 
   6   4  15      176.42      148.76      6.70 o 
   7   4  15       55.30       41.43      7.83 o 
  -8   5  15       17.16       16.72      6.16 o 
  -7   5  15        9.49       11.71      6.75 o 
  -6   5  15        0.84        4.01      7.04 o 
  -5   5  15       82.08       89.23      5.59 o 
  -4   5  15        1.25        1.33      5.83 o 
  -3   5  15        9.17        9.20      2.97 o 
  -2   5  15       45.26       45.59      2.61 o 
  -1   5  15      115.18      116.97      3.95 o 
   0   5  15      116.04      106.34      4.09 o 
   1   5  15       66.74       69.26      4.73 o 
   2   5  15        6.30        5.41      4.54 o 
   3   5  15        0.54        3.41      4.57 o 
   4   5  15      156.13      147.76      5.61 o 
   5   5  15       12.60       10.06      5.45 o 
   6   5  15       53.60       67.88      6.34 o 
   7   5  15       21.78       24.70      7.76 o 
  -8   6  15        7.50       11.42      6.30 o 
  -7   6  15        0.00        4.39      6.94 o 
  -6   6  15        1.24        7.32      7.10 o 
  -5   6  15      107.70       99.10      5.87 o 
  -4   6  15       52.20       46.23      5.74 o 
  -3   6  15        5.39        6.77      1.97 o 
  -2   6  15        0.85        1.15      3.23 o 
  -1   6  15       68.75       64.91      3.78 o 
   0   6  15      176.21      163.80      5.73 o 
   1   6  15       48.78       47.51      3.45 o 
   2   6  15       77.51       71.49      4.98 o 
   3   6  15      136.10      124.01      6.05 o 
   4   6  15        9.08       11.67      5.85 o 
   5   6  15       59.70       55.23      5.65 o 
   6   6  15        1.20        7.02      6.82 o 
   7   6  15        0.08        3.07     10.86 o 
  -7   7  15        0.39        3.57      6.47 o 
  -6   7  15        0.00        0.14      6.30 o 
  -5   7  15        0.07        0.99      6.03 o 
  -4   7  15      168.87      178.05      6.39 o 
  -3   7  15      340.21      339.08      4.94 o 
  -2   7  15       27.35       37.50      5.37 o 
  -1   7  15        3.91        3.79      5.29 o 
   0   7  15      142.88      153.47      4.93 o 
   1   7  15       28.03       23.47      4.74 o 
   2   7  15        1.65        6.42      5.14 o 
   3   7  15        3.96        4.60      4.97 o 
   4   7  15      219.78      201.25      6.29 o 
   5   7  15        0.74        2.58      6.44 o 
   6   7  15        1.72        0.83      6.83 o 
  -7   8  15       42.16       49.32      6.95 o 
  -6   8  15       36.85       42.51      6.28 o 
  -5   8  15       44.71       59.25      5.92 o 
  -4   8  15      151.26      163.52      6.53 o 
  -3   8  15       94.16      102.69      4.63 o 
  -2   8  15       31.22       26.98      5.88 o 
  -1   8  15      114.69      125.89      5.04 o 
   0   8  15        4.88       10.83      4.63 o 
   1   8  15      360.04      391.40      5.59 o 
   2   8  15       68.46       75.28      5.01 o 
   3   8  15       52.81       54.96      4.70 o 
   4   8  15        8.57        7.29      6.00 o 
   5   8  15       18.18       12.48      6.73 o 
   6   8  15        6.39        6.96      6.71 o 
  -6   9  15       13.95        7.70      6.35 o 
  -5   9  15        0.01        2.37      6.28 o 
  -4   9  15      232.63      216.63      6.75 o 
  -3   9  15       15.75        9.22      3.64 o 
  -2   9  15      197.41      216.82      6.53 o 
  -1   9  15       89.50      107.66      5.05 o 
   0   9  15       17.59       13.99      5.08 o 
   1   9  15      445.59      464.07      5.75 o 
   2   9  15        0.44        0.62      4.77 o 
   3   9  15       55.36       46.81      4.83 o 
   4   9  15      129.89      121.80      7.68 o 
   5   9  15        0.03        0.02      8.03 o 
  -5  10  15        5.37        8.67      7.35 o 
  -4  10  15      235.19      264.84      7.75 o 
  -3  10  15        6.74        2.58      7.69 o 
  -2  10  15        0.08        0.63      6.38 o 
  -1  10  15        7.00        7.70      5.12 o 
   0  10  15       49.61       59.46      5.91 o 
   1  10  15       66.91       66.53      4.95 o 
   2  10  15       73.92       79.69      5.71 o 
   3  10  15        8.86        7.64      6.91 o 
   4  10  15        2.58        5.69      7.87 o 
  -4  11  15       53.34       49.87      6.65 o 
  -3  11  15       45.08       43.53      6.71 o 
  -2  11  15       15.46       13.68      6.02 o 
  -1  11  15        3.70        3.46      6.54 o 
   0  11  15        2.26        9.35      5.74 o 
   1  11  15       40.19       44.66      5.66 o 
   2  11  15        9.13        7.44      6.57 o 
  -9   0  16       44.58       40.39      7.51 o 
  -8   0  16        1.70        5.14     10.19 o 
  -7   0  16      857.17      834.24     10.10 o 
  -6   0  16     2007.63     1787.63     26.25 o 
  -5   0  16        1.36        0.99      1.76 o 
  -4   0  16      809.91      756.40      7.41 o 
  -3   0  16        0.87        5.42      4.55 o 
  -2   0  16       72.35       88.79      4.08 o 
  -1   0  16      506.22      556.16      6.86 o 
   0   0  16       65.48       62.41      7.94 o 
   1   0  16     1048.97      998.53     11.40 o 
   2   0  16     1922.62     1862.10     20.88 o 
   3   0  16      852.34      894.11     11.55 o 
   4   0  16     1870.55     1670.19     14.66 o 
   5   0  16       47.00       37.42      8.48 o 
   6   0  16       47.60       54.20     10.80 o 
   7   0  16        2.98        5.50     11.98 o 
   8   0  16       22.02       19.00     11.33 o 
  -9   1  16        3.76       10.56      5.07 o 
  -8   1  16       24.47       29.71      4.74 o 
  -7   1  16        0.29        3.41      4.98 o 
  -6   1  16       53.75       56.27      3.65 o 
  -5   1  16      196.41      194.88      3.81 o 
  -4   1  16      428.61      408.71      4.50 o 
  -3   1  16      857.64      812.09      6.49 o 
  -2   1  16      392.09      357.14      3.43 o 
  -1   1  16     5591.12     5328.24     21.39 o 
   0   1  16        2.28        5.47      4.74 o 
   1   1  16       84.71       90.43      5.68 o 
   2   1  16        7.13        6.71      2.98 o 
   3   1  16      252.91      258.41      6.94 o 
   4   1  16      672.85      658.32     11.53 o 
   5   1  16      314.71      328.79      7.36 o 
   6   1  16       56.62       77.25      8.46 o 
   7   1  16        5.50       14.40      9.29 o 
   8   1  16       60.92       82.25      8.48 o 
  -9   2  16       16.59       20.49      6.12 o 
  -8   2  16       78.82       73.56      4.66 o 
  -7   2  16        8.04        8.57      3.90 o 
  -6   2  16      121.18      120.41      3.90 o 
  -5   2  16       48.51       55.13      3.79 o 
  -4   2  16        3.11        3.51      3.82 o 
  -3   2  16       51.16       50.20      2.64 o 
  -2   2  16       25.18       21.78      2.55 o 
  -1   2  16      179.31      188.61      4.42 o 
   0   2  16      721.31      684.41     14.51 o 
   1   2  16      161.99      160.50      5.74 o 
   2   2  16      261.73      262.26      6.74 o 
   3   2  16      193.20      191.31      7.80 o 
   4   2  16      210.96      201.51      5.22 o 
   5   2  16       15.64       22.03      6.33 o 
   6   2  16        0.52        4.46      7.04 o 
   7   2  16        0.42       11.09      8.59 o 
  -8   3  16       42.81       44.21      6.64 o 
  -7   3  16       71.64       67.75      4.74 o 
  -6   3  16       47.89       43.09      4.61 o 
  -5   3  16       94.96       77.86      4.06 o 
  -4   3  16        7.76        5.02      4.14 o 
  -3   3  16        1.12       -0.04      2.27 o 
  -2   3  16      117.52      137.49      3.98 o 
  -1   3  16     1236.64     1162.08     14.14 o 
   0   3  16        0.01        0.70      4.08 o 
   1   3  16        2.85        5.00      5.10 o 
   2   3  16        5.44       12.70      5.06 o 
   3   3  16       74.52       52.23      4.91 o 
   4   3  16       53.46       48.92      6.87 o 
   5   3  16      219.57      201.32      6.92 o 
   6   3  16        9.98       13.72      6.95 o 
   7   3  16        3.77        6.37      8.66 o 
  -8   4  16      122.83      132.45      7.10 o 
  -7   4  16       62.42       51.11      5.58 o 
  -6   4  16      589.84      540.35      6.90 o 
  -5   4  16       40.15       45.76      3.95 o 
  -4   4  16      133.64      117.43      4.44 o 
  -3   4  16        0.27        4.74      2.36 o 
  -2   4  16       43.71       40.31      2.23 o 
  -1   4  16      102.99       95.80      2.96 o 
   0   4  16      430.63      482.08      5.41 o 
   1   4  16      494.76      459.45      6.03 o 
   2   4  16      520.59      488.52      6.04 o 
   3   4  16       31.10       34.18      5.25 o 
   4   4  16      641.07      613.43      7.30 o 
   5   4  16        0.45       11.09      6.75 o 
   6   4  16       60.51       60.89      7.03 o 
   7   4  16        0.30        6.37      8.71 o 
  -8   5  16        8.78       18.25      6.44 o 
  -7   5  16        5.52       10.28      6.70 o 
  -6   5  16       28.99       33.61      5.89 o 
  -5   5  16      160.50      158.08      6.15 o 
  -4   5  16      473.79      462.63      6.67 o 
  -3   5  16      743.16      704.38     10.18 o 
  -2   5  16      148.69      123.06      2.49 o 
  -1   5  16     1792.28     1701.63     13.54 o 
   0   5  16       29.57       26.24      4.10 o 
   1   5  16      459.44      478.00      6.06 o 
   2   5  16        3.35        4.08      4.66 o 
   3   5  16      222.71      224.10      6.43 o 
   4   5  16      138.66      141.73      5.88 o 
   5   5  16      383.34      391.44      7.37 o 
   6   5  16        2.51        6.83      6.67 o 
   7   5  16       20.62       26.20      7.62 o 
  -7   6  16       15.42       23.81      6.61 o 
  -6   6  16      319.16      336.22      7.95 o 
  -5   6  16       15.88       25.66      6.07 o 
  -4   6  16      395.33      381.83      6.77 o 
  -3   6  16        0.29        0.43      1.97 o 
  -2   6  16       13.11       12.02      5.33 o 
  -1   6  16        0.48        5.09      4.86 o 
   0   6  16     1734.34     1715.97      8.63 o 
   1   6  16      218.22      232.67      5.20 o 
   2   6  16      870.17      835.58      6.69 o 
   3   6  16      348.50      349.44      6.48 o 
   4   6  16       62.20       61.68      6.19 o 
   5   6  16       22.88       22.65      5.56 o 
   6   6  16        0.00        2.23      6.35 o 
  -7   7  16       37.87       43.94      6.46 o 
  -6   7  16       38.40       38.44      6.55 o 
  -5   7  16      300.47      288.94      7.00 o 
  -4   7  16      215.19      226.33      6.52 o 
  -3   7  16      370.92      374.30      4.60 o 
  -2   7  16      141.92      161.19      5.76 o 
  -1   7  16       51.39       49.88      5.13 o 
   0   7  16       19.82       15.32      4.96 o 
   1   7  16      195.60      199.36      5.34 o 
   2   7  16       13.05       13.10      4.94 o 
   3   7  16        4.62        7.07      6.07 o 
   4   7  16       52.02       55.17      6.07 o 
   5   7  16      196.88      205.37      6.16 o 
   6   7  16       35.86       36.45      6.61 o 
  -6   8  16        6.39        6.86      7.68 o 
  -5   8  16       61.00       66.21      6.74 o 
  -4   8  16        5.59        8.65      5.69 o 
  -3   8  16        0.09        6.97      5.89 o 
  -2   8  16       11.62       11.48      5.86 o 
  -1   8  16       50.36       59.13      5.10 o 
   0   8  16      434.58      501.90      7.26 o 
   1   8  16        8.37       13.01      5.29 o 
   2   8  16       57.88       62.10      5.05 o 
   3   8  16       44.60       36.96      5.48 o 
   4   8  16       11.11        7.95      6.45 o 
   5   8  16       25.10       21.03      7.85 o 
  -5   9  16        0.31        1.84      6.73 o 
  -4   9  16       78.40       80.44      6.04 o 
  -3   9  16       19.50       18.66      6.15 o 
  -2   9  16       43.24       53.60      6.15 o 
  -1   9  16      111.79       89.36      5.36 o 
   0   9  16       48.44       50.98      5.22 o 
   1   9  16      331.28      366.66      5.71 o 
   2   9  16       22.56       28.05      4.62 o 
   3   9  16        3.14        7.82      6.11 o 
   4   9  16        0.24       11.86      9.77 o 
  -4  10  16      142.42      153.42      6.54 o 
  -3  10  16        0.00        8.75      6.46 o 
  -2  10  16        2.76        5.54      5.83 o 
  -1  10  16       28.98       36.93      5.51 o 
   0  10  16       64.52       62.27      5.34 o 
   1  10  16       77.90       79.69      5.22 o 
   2  10  16       92.73      104.65      5.92 o 
   3  10  16        1.92        7.86      7.62 o 
  -3  11  16      185.70      196.92      7.26 o 
  -2  11  16        6.51        8.83      7.70 o 
  -1  11  16       26.98       30.19      6.56 o 
   0  11  16       11.73       16.86      5.50 o 
   1  11  16      301.15      319.70      8.61 o 
  -8   1  17       49.94       61.63      5.46 o 
  -7   1  17       46.32       43.12      5.21 o 
  -6   1  17      104.03       88.63      3.63 o 
  -5   1  17       85.19       70.29      4.10 o 
  -4   1  17        0.00        1.02      1.68 o 
  -3   1  17      103.91       94.63      3.58 o 
  -2   1  17       88.59      108.53      3.20 o 
  -1   1  17       36.91       64.89      3.59 o 
   0   1  17       24.91       21.79      4.44 o 
   1   1  17      269.85      258.67      6.46 o 
   2   1  17      218.15      196.41      6.43 o 
   3   1  17      235.00      207.04      6.92 o 
   4   1  17        1.36        6.85      6.23 o 
   5   1  17       75.09       81.26      7.09 o 
   6   1  17       38.50       33.97      6.81 o 
   7   1  17       42.18       54.76      8.48 o 
  -8   2  17        0.31        5.43      5.16 o 
  -7   2  17      102.19      105.42      5.24 o 
  -6   2  17      122.39      115.28      5.53 o 
  -5   2  17      254.71      246.00      4.11 o 
  -4   2  17      506.81      485.69      5.55 o 
  -3   2  17       16.36       15.21      2.81 o 
  -2   2  17     1088.43     1017.85      9.47 o 
  -1   2  17      810.68      755.60      7.66 o 
   0   2  17     1254.02     1216.14      7.89 o 
   1   2  17       58.55       67.79      5.66 o 
   2   2  17      119.05      135.06      6.13 o 
   3   2  17      341.99      341.99      6.41 o 
   4   2  17      280.12      294.66      7.62 o 
   5   2  17        1.86       12.00      7.19 o 
   6   2  17       10.01       21.23      6.64 o 
   7   2  17        0.34        4.58      8.85 o 
  -8   3  17        1.90        3.67      6.10 o 
  -7   3  17        1.92        2.62      5.74 o 
  -6   3  17      216.92      193.24      4.84 o 
  -5   3  17      381.89      346.28      5.67 o 
  -4   3  17       89.48       79.82      4.88 o 
  -3   3  17      112.55      126.21      2.65 o 
  -2   3  17      281.31      294.83      3.73 o 
  -1   3  17        2.20        6.81      3.41 o 
   0   3  17      383.60      378.87      5.47 o 
   1   3  17      252.86      237.68      5.38 o 
   2   3  17      207.85      199.11      5.49 o 
   3   3  17      269.00      230.01      6.43 o 
   4   3  17        3.41       11.18      7.40 o 
   5   3  17      252.30      220.78      7.11 o 
   6   3  17      101.75      100.43      7.24 o 
   7   3  17       57.26       80.55      8.65 o 
  -8   4  17        1.49        6.75      6.21 o 
  -7   4  17        9.83       12.00      5.79 o 
  -6   4  17        9.24       17.17      5.10 o 
  -5   4  17      168.85      155.82      5.44 o 
  -4   4  17        6.07       12.92      4.60 o 
  -3   4  17      178.56      187.43      3.67 o 
  -2   4  17      140.97      131.06      2.74 o 
  -1   4  17      347.57      349.72      3.62 o 
   0   4  17      638.42      610.81      7.34 o 
   1   4  17       34.48       33.40      5.86 o 
   2   4  17      326.88      310.44      6.02 o 
   3   4  17      230.87      237.24      6.04 o 
   4   4  17        0.04       11.56      6.53 o 
   5   4  17       51.25       60.74      6.69 o 
   6   4  17        8.92       19.47      6.68 o 
   7   4  17        2.32        3.51      9.51 o 
  -7   5  17       12.87        9.61      6.66 o 
  -6   5  17        5.18        9.89      5.59 o 
  -5   5  17      106.31      105.40      6.23 o 
  -4   5  17      104.53      103.56      6.00 o 
  -3   5  17      562.58      558.22      6.90 o 
  -2   5  17        3.56        5.46      3.82 o 
  -1   5  17       39.39       43.71      3.77 o 
   0   5  17       50.89       55.77      5.11 o 
   1   5  17      137.38      137.32      5.40 o 
   2   5  17        2.60        5.76      5.91 o 
   3   5  17        2.25        4.04      5.51 o 
   4   5  17       14.18       15.30      5.34 o 
   5   5  17       51.12       40.04      6.51 o 
   6   5  17        3.35        9.42      7.21 o 
  -7   6  17       69.30       56.10      6.35 o 
  -6   6  17        0.02        1.72      6.01 o 
  -5   6  17       23.73       20.34      5.91 o 
  -4   6  17       60.51       59.70      6.29 o 
  -3   6  17       42.25       43.14      3.59 o 
  -2   6  17      365.13      367.12      6.39 o 
  -1   6  17      654.38      604.36      6.00 o 
   0   6  17     1023.55     1031.72      7.69 o 
   1   6  17       37.53       39.40      5.36 o 
   2   6  17        1.16        9.90      5.67 o 
   3   6  17       42.21       31.80      6.28 o 
   4   6  17       43.75       43.28      5.85 o 
   5   6  17        4.34        3.99      5.92 o 
   6   6  17       35.42       33.33      7.83 o 
  -6   7  17       37.91       39.26      6.70 o 
  -5   7  17      181.18      154.52      6.46 o 
  -4   7  17       23.77       21.95      6.04 o 
  -3   7  17        7.30       11.29      5.91 o 
  -2   7  17       34.80       45.11      5.06 o 
  -1   7  17        2.76        2.60      5.40 o 
   0   7  17       43.71       50.41      4.97 o 
   1   7  17      116.68      119.70      5.30 o 
   2   7  17       36.90       35.51      5.29 o 
   3   7  17       72.62       63.95      6.32 o 
   4   7  17       92.70       81.21      6.45 o 
   5   7  17      225.05      198.51      7.49 o 
  -6   8  17       35.58       40.17      6.94 o 
  -5   8  17       60.91       63.29      6.26 o 
  -4   8  17       88.24       69.76      6.52 o 
  -3   8  17      168.46      180.92      6.69 o 
  -2   8  17       47.52       50.25      5.50 o 
  -1   8  17      114.29      123.99      5.35 o 
   0   8  17      255.34      250.34      5.72 o 
   1   8  17        6.01       13.72      5.29 o 
   2   8  17      280.45      265.13      5.82 o 
   3   8  17       57.81       57.89      6.45 o 
   4   8  17        1.02        4.36      6.89 o 
   5   8  17      129.57      143.25      8.21 o 
  -5   9  17        0.23        1.01      6.32 o 
  -4   9  17       99.75       88.63      6.68 o 
  -3   9  17      289.35      295.78      7.06 o 
  -2   9  17        1.08        8.71      6.77 o 
  -1   9  17       48.63       66.75      5.46 o 
   0   9  17      265.33      273.83      5.81 o 
   1   9  17      227.94      205.92      5.37 o 
   2   9  17        4.85        5.38      4.75 o 
   3   9  17        2.19        7.86      6.38 o 
   4   9  17       16.32       13.16      7.81 o 
  -3  10  17       13.06       22.89      6.63 o 
  -2  10  17       30.74       34.58      6.33 o 
  -1  10  17       37.33       34.14      5.63 o 
   0  10  17       29.89       38.26      5.34 o 
   1  10  17       68.54       82.74      6.23 o 
   2  10  17       37.87       39.54      6.01 o 
  -8   0  18       11.58       10.18      9.48 o 
  -7   0  18        9.58       15.78      8.33 o 
  -6   0  18       37.46       19.54      7.51 o 
  -5   0  18     1116.22     1013.58     15.50 o 
  -4   0  18      215.02      208.23      5.68 o 
  -3   0  18      163.81      146.52      5.03 o 
  -2   0  18      323.34      289.86      4.87 o 
  -1   0  18      596.67      645.87      7.28 o 
   0   0  18        3.36       18.48      5.66 o 
   1   0  18       27.16       43.64     10.07 o 
   2   0  18      388.37      414.91      9.94 o 
   3   0  18      720.19      635.17     14.86 o 
   4   0  18       18.47        5.36      9.83 o 
   5   0  18      212.42      174.30     10.03 o 
   6   0  18       71.80       82.79     12.90 o 
   7   0  18       49.08       93.12     23.49 o 
  -8   1  18       10.74       18.05      6.29 o 
  -7   1  18        7.53        8.41      5.32 o 
  -6   1  18        1.32        2.83      5.35 o 
  -5   1  18       36.64       33.89      4.11 o 
  -4   1  18        1.44        1.43      2.62 o 
  -3   1  18        4.20        2.62      3.35 o 
  -2   1  18       40.88       44.69      3.17 o 
  -1   1  18     1714.03     1627.72     15.10 o 
   0   1  18      935.84      921.95     11.80 o 
   1   1  18      162.03      161.46      5.85 o 
   2   1  18      156.01      161.64      7.13 o 
   3   1  18       88.54       77.13      6.57 o 
   4   1  18       81.28       71.80      6.42 o 
   5   1  18        0.02       12.91      8.02 o 
   6   1  18       39.64       60.68      8.19 o 
   7   1  18      154.81      199.54      9.35 o 
  -8   2  18        1.90        3.93      6.37 o 
  -7   2  18       15.67       14.98      5.25 o 
  -6   2  18        5.11        6.03      4.64 o 
  -5   2  18       13.99       17.15      3.43 o 
  -4   2  18       67.70       67.78      3.83 o 
  -3   2  18        0.36        0.56      2.87 o 
  -2   2  18       41.23       42.27      3.38 o 
  -1   2  18       52.62       53.74      4.36 o 
   0   2  18       76.85       69.69      5.25 o 
   1   2  18       73.04       71.76      5.53 o 
   2   2  18       60.33       69.88      5.95 o 
   3   2  18      207.81      212.32      7.48 o 
   4   2  18        4.69        5.50      7.36 o 
   5   2  18       12.30       22.98      7.04 o 
   6   2  18       30.86       35.85      7.02 o 
   7   2  18       24.01       26.22      8.51 o 
  -8   3  18        1.36        3.60      6.31 o 
  -7   3  18       27.07       25.99      6.44 o 
  -6   3  18      114.30      105.28      5.41 o 
  -5   3  18        3.54        6.75      4.81 o 
  -4   3  18       18.03       12.96      4.46 o 
  -3   3  18       87.72       86.51      3.31 o 
  -2   3  18       65.10       69.00      2.56 o 
  -1   3  18     1092.24     1122.58      6.83 o 
   0   3  18      483.37      445.57      5.83 o 
   1   3  18       25.77       29.81      4.90 o 
   2   3  18       10.29       10.70      5.45 o 
   3   3  18      259.53      250.59      9.20 o 
   4   3  18       55.86       64.66      7.28 o 
   5   3  18        5.27        9.18      7.50 o 
   6   3  18       15.46       14.23      7.21 o 
  -7   4  18        0.05        0.76      8.03 o 
  -6   4  18       11.22        8.23      5.30 o 
  -5   4  18      328.46      297.50      5.69 o 
  -4   4  18       82.13       79.06      5.00 o 
  -3   4  18        4.85        2.16      4.66 o 
  -2   4  18      432.40      401.38      6.33 o 
  -1   4  18      261.13      280.77      4.21 o 
   0   4  18       91.17       90.35      3.15 o 
   1   4  18        0.00        3.90      6.29 o 
   2   4  18        3.02        6.55      5.45 o 
   3   4  18      207.96      183.43      8.98 o 
   4   4  18       13.91       13.49      7.23 o 
   5   4  18       66.69       51.72      6.97 o 
   6   4  18        3.81        8.50      7.87 o 
  -7   5  18        3.63        2.95      6.49 o 
  -6   5  18       14.19       15.72      5.45 o 
  -5   5  18        1.90        7.62      5.83 o 
  -4   5  18        4.43        6.94      5.67 o 
  -3   5  18       85.93       89.30      6.23 o 
  -2   5  18      111.53       98.74      4.67 o 
  -1   5  18      407.76      410.71      5.84 o 
   0   5  18      102.09       88.94      5.38 o 
   1   5  18       42.66       37.92      5.96 o 
   2   5  18       34.96       42.86      5.83 o 
   3   5  18       28.40       34.82      5.88 o 
   4   5  18        4.38        1.74      6.64 o 
   5   5  18       40.94       37.19      6.83 o 
   6   5  18       16.80       17.95      7.19 o 
  -7   6  18       41.80       35.13      7.03 o 
  -6   6  18        1.13        5.42      6.06 o 
  -5   6  18       22.44       37.54      5.92 o 
  -4   6  18        0.23        2.09      6.43 o 
  -3   6  18       19.23       15.56      6.40 o 
  -2   6  18       19.69       25.02      5.62 o 
  -1   6  18       88.00       91.32      4.95 o 
   0   6  18      152.87      150.32      5.62 o 
   1   6  18      123.80      119.09      5.64 o 
   2   6  18       17.21       28.25      6.41 o 
   3   6  18      351.14      342.26      7.13 o 
   4   6  18       39.57       35.87      5.89 o 
   5   6  18       47.91       48.08      6.65 o 
  -6   7  18       47.19       63.04      6.68 o 
  -5   7  18       37.84       36.15      6.35 o 
  -4   7  18       20.23       12.36      6.15 o 
  -3   7  18       16.30       20.18      6.23 o 
  -2   7  18      204.73      219.30      5.71 o 
  -1   7  18      139.97      153.61      5.39 o 
   0   7  18        1.70        8.51      5.34 o 
   1   7  18        6.01        4.61      5.45 o 
   2   7  18       11.42       23.96      6.44 o 
   3   7  18       16.66       17.22      6.47 o 
   4   7  18       16.07       17.12      5.82 o 
   5   7  18       19.79       12.02      7.24 o 
  -5   8  18       21.58       24.20      6.37 o 
  -4   8  18       16.67       10.90      6.59 o 
  -3   8  18       90.52       94.36      6.27 o 
  -2   8  18      182.03      179.99      5.68 o 
  -1   8  18       37.25       34.58      5.70 o 
   0   8  18       65.41       68.02      5.42 o 
   1   8  18       30.09       30.23      5.68 o 
   2   8  18       16.41       23.99      5.75 o 
   3   8  18        0.16        2.70      7.17 o 
   4   8  18       34.38       30.97      7.78 o 
  -4   9  18       18.33       20.72      6.62 o 
  -3   9  18       39.22       49.92      6.40 o 
  -2   9  18       23.11       22.48      6.30 o 
  -1   9  18      113.18      117.05      5.74 o 
   0   9  18       26.26       19.03      5.63 o 
   1   9  18       76.83       85.31      5.41 o 
   2   9  18        4.11       14.82      5.43 o 
   3   9  18       38.87       45.67      7.96 o 
  -2  10  18        1.24        4.07      7.01 o 
  -1  10  18       28.10       31.44      5.69 o 
   0  10  18       74.02       78.76      5.59 o 
   1  10  18       28.22       28.51      5.66 o 
  -7   1  19       12.54        5.18      6.16 o 
  -6   1  19        9.55        9.89      5.42 o 
  -5   1  19       70.82       58.81      4.64 o 
  -4   1  19        6.19        5.02      2.98 o 
  -3   1  19       35.31       33.57      4.29 o 
  -2   1  19      321.15      317.37      3.97 o 
  -1   1  19       54.55       60.31      4.87 o 
   0   1  19        5.88       17.05      5.77 o 
   1   1  19       10.06       14.36      3.04 o 
   2   1  19       65.73       57.13      6.67 o 
   3   1  19      292.86      256.50      7.53 o 
   4   1  19        0.72        3.10      7.58 o 
   5   1  19       50.39       50.57      7.86 o 
   6   1  19        0.85       14.56      9.86 o 
  -7   2  19       18.27        9.53      5.36 o 
  -6   2  19        0.14        6.05      5.56 o 
  -5   2  19        4.58       14.51      4.63 o 
  -4   2  19       85.05       91.82      4.47 o 
  -3   2  19      388.57      408.05      6.08 o 
  -2   2  19      660.48      674.49      6.67 o 
  -1   2  19       75.79       97.02      5.36 o 
   0   2  19      304.36      294.12      6.19 o 
   1   2  19      113.45       98.62      5.74 o 
   2   2  19       44.63       58.77      6.26 o 
   3   2  19       14.76       12.18      7.18 o 
   4   2  19        0.95        9.55      8.17 o 
   5   2  19       42.84       57.49      9.33 o 
   6   2  19        0.02        7.40      7.32 o 
  -7   3  19       59.32       50.74      6.36 o 
  -6   3  19       92.55       84.87      6.12 o 
  -5   3  19      123.85       98.03      5.44 o 
  -4   3  19       53.66       45.99      4.58 o 
  -3   3  19      252.51      232.72      4.04 o 
  -2   3  19      192.07      184.79      4.09 o 
  -1   3  19       59.15       60.66      4.08 o 
   0   3  19        0.58        8.10      5.55 o 
   1   3  19       63.46       67.98      5.74 o 
   2   3  19      171.04      173.52      6.08 o 
   3   3  19      335.41      307.03      8.25 o 
   4   3  19        8.10       24.66      7.14 o 
   5   3  19       71.61       85.05      6.97 o 
   6   3  19        0.32        4.94      8.62 o 
  -7   4  19       12.02       10.11      6.73 o 
  -6   4  19        0.62        2.54      6.22 o 
  -5   4  19       10.99       16.28      5.93 o 
  -4   4  19       24.78       32.79      4.99 o 
  -3   4  19       10.53       15.32      4.78 o 
  -2   4  19      287.33      323.78      5.62 o 
  -1   4  19      159.55      172.29      4.12 o 
   0   4  19      459.20      458.60      6.06 o 
   1   4  19       46.54       41.30      5.65 o 
   2   4  19       22.36       14.22      5.58 o 
   3   4  19        0.09        6.33      6.57 o 
   4   4  19      115.06      120.74      7.38 o 
   5   4  19        3.53       12.34      8.18 o 
  -6   5  19        1.90        7.13      5.94 o 
  -5   5  19       24.23       21.03      5.77 o 
  -4   5  19       37.45       31.43      5.88 o 
  -3   5  19       25.91       25.34      6.05 o 
  -2   5  19       57.86       55.90      4.98 o 
  -1   5  19       46.00       45.15      5.03 o 
   0   5  19       41.90       42.57      5.31 o 
   1   5  19       87.17       85.69      6.06 o 
   2   5  19        0.53        8.65      6.06 o 
   3   5  19       34.36       28.83      6.00 o 
   4   5  19       36.17       46.18      6.53 o 
   5   5  19       32.66       41.47      7.25 o 
  -6   6  19        2.59        9.95      7.29 o 
  -5   6  19       17.11       17.78      5.96 o 
  -4   6  19       29.77       28.04      6.35 o 
  -3   6  19       84.32       81.45      6.02 o 
  -2   6  19       16.01       19.66      5.74 o 
  -1   6  19       25.77       26.69      5.28 o 
   0   6  19       28.75       33.50      5.59 o 
   1   6  19        1.32        5.30      6.50 o 
   2   6  19       38.80       52.59      6.26 o 
   3   6  19       92.80       81.34      6.07 o 
   4   6  19       21.42       16.98      5.99 o 
   5   6  19       60.17       63.21      7.51 o 
  -5   7  19       62.10       50.19      6.45 o 
  -4   7  19       23.13       22.48      6.44 o 
  -3   7  19       20.19       17.22      6.54 o 
  -2   7  19       44.40       43.32      6.30 o 
  -1   7  19        1.16        1.36      5.13 o 
   0   7  19       42.31       34.93      5.76 o 
   1   7  19        5.11        4.39      5.80 o 
   2   7  19       41.26       51.48      6.39 o 
   3   7  19       50.42       61.37      7.05 o 
   4   7  19       22.17       25.60      6.35 o 
  -4   8  19       24.99       26.32      6.53 o 
  -3   8  19        0.39       13.88      9.97 o 
  -2   8  19      169.79      187.13      6.89 o 
  -1   8  19       37.15       37.63      6.13 o 
   0   8  19      134.62      149.40      5.95 o 
   1   8  19      186.28      193.99      6.30 o 
   2   8  19       32.75       33.42      6.05 o 
   3   8  19       30.15       32.12      6.77 o 
  -3   9  19       14.12       21.25      6.85 o 
  -2   9  19       32.64       24.54      6.62 o 
  -1   9  19        0.21        7.69      6.61 o 
   0   9  19       33.84       37.90      5.71 o 
   1   9  19       70.97       94.74      5.68 o 
   2   9  19        2.67       22.17      6.97 o 
  -7   0  20        1.82        5.45      9.74 o 
  -6   0  20        0.03        1.09     11.25 o 
  -5   0  20       91.58       88.81      9.00 o 
  -4   0  20       13.62       10.17      5.71 o 
  -3   0  20       10.24       12.83      6.48 o 
  -2   0  20     1070.19      993.72      8.01 o 
  -1   0  20      394.42      347.24      6.92 o 
   0   0  20      229.47      213.65      8.04 o 
   1   0  20        0.22        2.32      8.29 o 
   2   0  20       18.52       22.91     10.34 o 
   3   0  20      117.23      119.66     10.88 o 
   4   0  20       95.78       91.12     10.75 o 
   5   0  20      160.07      164.85     10.98 o 
   6   0  20        0.11       11.65     13.20 o 
  -7   1  20      115.27       94.27      6.68 o 
  -6   1  20      133.29      145.94      7.10 o 
  -5   1  20       96.12      103.19      6.48 o 
  -4   1  20        9.11        7.12      5.28 o 
  -3   1  20       66.02       59.79      4.62 o 
  -2   1  20        0.02        1.09      3.48 o 
  -1   1  20        2.26        1.16      3.96 o 
   0   1  20      101.16      111.90      6.76 o 
   1   1  20       66.88       69.09      6.34 o 
   2   1  20      212.54      203.80      6.67 o 
   3   1  20      400.92      390.97      8.34 o 
   4   1  20      239.68      206.80      7.44 o 
   5   1  20       58.31       56.27      7.65 o 
   6   1  20        7.89       15.05      9.25 o 
  -7   2  20       18.12       16.72      6.32 o 
  -6   2  20       26.72       18.21      5.83 o 
  -5   2  20        5.90        5.61      6.74 o 
  -4   2  20       32.57       28.57      5.87 o 
  -3   2  20       79.63       80.69      4.53 o 
  -2   2  20       33.35       26.95      3.47 o 
  -1   2  20       84.12       84.27      4.56 o 
   0   2  20       18.65       16.73      5.64 o 
   1   2  20        0.51        5.96      5.61 o 
   2   2  20        4.51        7.59      6.36 o 
   3   2  20        1.87        6.62      6.60 o 
   4   2  20       53.00       58.45      8.26 o 
   5   2  20       41.66       45.55      7.89 o 
  -7   3  20        0.20        8.56      7.71 o 
  -6   3  20        5.12        6.10      6.36 o 
  -5   3  20        7.30        6.79      5.45 o 
  -4   3  20        0.07        0.14      4.98 o 
  -3   3  20        9.88        9.90      4.81 o 
  -2   3  20       72.45       76.76      4.20 o 
  -1   3  20      269.35      270.25      5.01 o 
   0   3  20       50.52       47.45      5.60 o 
   1   3  20       21.90       17.84      5.57 o 
   2   3  20        1.12        3.95      6.29 o 
   3   3  20        4.37        9.52      7.23 o 
   4   3  20       20.64       15.70      6.99 o 
   5   3  20       13.11       25.04      7.37 o 
  -6   4  20        4.15        8.33      7.60 o 
  -5   4  20        3.47        5.84      6.19 o 
  -4   4  20        9.40        8.11      4.84 o 
  -3   4  20       14.23       16.26      4.86 o 
  -2   4  20       51.95       42.07      4.05 o 
  -1   4  20      156.56      145.52      5.45 o 
   0   4  20       77.27       75.65      5.39 o 
   1   4  20        4.68        3.41      5.62 o 
   2   4  20       20.85       19.43      6.50 o 
   3   4  20       77.31       83.09      6.91 o 
   4   4  20        1.07       13.76      7.41 o 
   5   4  20       14.30       19.37      7.69 o 
  -6   5  20       35.94       31.49      7.93 o 
  -5   5  20       93.27       89.56      8.94 o 
  -4   5  20        1.79        2.47      6.20 o 
  -3   5  20       26.04       30.99      6.26 o 
  -2   5  20       52.01       45.51      5.31 o 
  -1   5  20        2.50        4.51      5.54 o 
   0   5  20       25.05       25.82      5.93 o 
   1   5  20       48.14       47.15      5.83 o 
   2   5  20      235.95      219.40      6.64 o 
   3   5  20      205.82      208.17      7.05 o 
   4   5  20       23.16       34.70      7.63 o 
  -5   6  20       79.82       57.71      6.27 o 
  -4   6  20       78.70       71.13      6.53 o 
  -3   6  20      117.73      120.44      6.97 o 
  -2   6  20       96.85       91.61      6.33 o 
  -1   6  20        3.76        3.80      5.55 o 
   0   6  20      209.26      201.16      6.00 o 
   1   6  20       17.67       13.51      6.80 o 
   2   6  20        0.53        5.35      5.98 o 
   3   6  20       13.62       15.20      6.17 o 
   4   6  20      114.78      124.30      8.62 o 
  -4   7  20       28.31       25.12      6.22 o 
  -3   7  20       31.36       28.42      6.85 o 
  -2   7  20       29.88       31.37      5.98 o 
  -1   7  20      107.50      121.12      5.56 o 
   0   7  20      129.16      134.37      6.05 o 
   1   7  20      227.66      224.57      6.55 o 
   2   7  20       64.80       70.07      7.00 o 
   3   7  20       19.68       21.45      6.08 o 
  -3   8  20        0.39        3.01      7.63 o 
  -2   8  20       48.71       72.77      7.86 o 
  -1   8  20       22.53       21.96      5.98 o 
   0   8  20        5.61        4.98      5.95 o 
   1   8  20        0.79        4.12      6.59 o 
   2   8  20       16.47       21.36      6.66 o 
  -6   1  21       44.08       48.45      6.19 o 
  -5   1  21       34.25       30.78      6.28 o 
  -4   1  21       13.15       15.29      5.54 o 
  -3   1  21       20.28       27.18      4.65 o 
  -2   1  21       10.20        6.25      4.01 o 
  -1   1  21       22.72       16.51      3.94 o 
   0   1  21       15.47       17.33      5.21 o 
   1   1  21        1.94        7.64      6.64 o 
   2   1  21        2.73       11.46      6.39 o 
   3   1  21       48.92       72.05      7.94 o 
   4   1  21       19.18       20.43      7.27 o 
   5   1  21       11.13        6.82      8.86 o 
  -6   2  21        0.25        0.82      7.93 o 
  -5   2  21        0.02        2.98      6.43 o 
  -4   2  21       18.90       31.74      5.97 o 
  -3   2  21       13.32       19.08      6.05 o 
  -2   2  21        5.04        8.51      6.03 o 
  -1   2  21      133.26      132.37      6.53 o 
   0   2  21       94.94       91.03      5.99 o 
   1   2  21       46.87       51.98      6.22 o 
   2   2  21        8.13       14.30      6.23 o 
   3   2  21       20.62       15.67      6.76 o 
   4   2  21       25.22       18.50      7.67 o 
   5   2  21        5.26       17.88      8.40 o 
  -6   3  21       13.32       15.97      6.45 o 
  -5   3  21      220.60      240.45      7.46 o 
  -4   3  21       27.65       36.35      5.86 o 
  -3   3  21        4.13       13.05      4.97 o 
  -2   3  21      101.45      109.10      4.42 o 
  -1   3  21       19.31       18.91      3.92 o 
   0   3  21       36.30       35.45      5.95 o 
   1   3  21       30.79       29.17      6.09 o 
   2   3  21       69.78       81.46      7.13 o 
   3   3  21       45.45       51.36      7.49 o 
   4   3  21       34.98       44.87      7.56 o 
  -6   4  21        8.51        4.23      7.43 o 
  -5   4  21        0.04        2.33      7.31 o 
  -4   4  21       78.39       95.24      5.83 o 
  -3   4  21       36.40       43.27      5.28 o 
  -2   4  21      126.27      141.40      5.28 o 
  -1   4  21        0.37        8.26      7.34 o 
   0   4  21      109.55      114.66      5.73 o 
   1   4  21       24.48       23.09      6.31 o 
   2   4  21        0.07        4.54      6.95 o 
   3   4  21        1.09        7.63      9.28 o 
   4   4  21       19.56       25.66      7.85 o 
  -5   5  21        0.35        1.55      8.01 o 
  -4   5  21       43.19       46.96      6.60 o 
  -3   5  21        4.71        4.65      7.72 o 
  -2   5  21        0.11        1.40      6.34 o 
  -1   5  21        4.26        2.32      5.73 o 
   0   5  21       54.16       48.08      5.69 o 
   1   5  21       37.26       35.10      5.99 o 
   2   5  21       20.27       18.60      6.05 o 
   3   5  21        4.00        5.32      6.88 o 
   4   5  21        1.34       12.60      8.74 o 
  -4   6  21        2.56        8.79      7.24 o 
  -3   6  21       16.87       10.84      6.92 o 
  -2   6  21        2.70        9.71      7.00 o 
  -1   6  21        3.11        2.43      6.71 o 
   0   6  21       24.64       17.21      6.21 o 
   1   6  21        0.96        9.18      7.91 o 
   2   6  21        9.43       13.00      6.09 o 
   3   6  21        0.31       14.69      7.71 o 
  -3   7  21        1.71       11.31      6.98 o 
  -2   7  21       51.55       54.85      6.42 o 
  -1   7  21        1.04        2.42      6.73 o 
   0   7  21        1.28        3.33      6.50 o 
   1   7  21       12.23       15.46      6.69 o 
   2   7  21        0.03        8.21      9.03 o 
  -1   8  21        8.93        8.50      6.28 o 
   0   8  21       32.14       40.22      6.35 o 
  -6   0  22        0.01       -2.33     12.48 o 
  -5   0  22        0.38        8.47     10.67 o 
  -4   0  22       83.55      107.95      9.70 o 
  -3   0  22       35.84       51.76      6.93 o 
  -2   0  22       54.59       41.06      6.78 o 
  -1   0  22       28.48       48.81      9.48 o 
   0   0  22       16.31       23.92      7.71 o 
   1   0  22       91.52       91.71      8.76 o 
   2   0  22       96.68       94.71     11.16 o 
   3   0  22       32.18       28.94     11.61 o 
   4   0  22        3.15       11.20     10.02 o 
  -6   1  22        2.51       -0.91      6.96 o 
  -5   1  22       52.89       62.14      6.53 o 
  -4   1  22      122.81      126.91      6.29 o 
  -3   1  22       26.07       24.33      6.07 o 
  -2   1  22        4.31        5.52      5.57 o 
  -1   1  22        0.26        7.09      6.98 o 
   0   1  22       37.79       36.40      5.35 o 
   1   1  22        5.48       12.22      6.34 o 
   2   1  22       78.93       88.23      7.22 o 
   3   1  22       13.02       22.49      6.81 o 
   4   1  22        8.60        8.62      7.74 o 
  -5   2  22        1.32        3.54      7.39 o 
  -4   2  22        0.91        0.84      6.58 o 
  -3   2  22       12.37       10.64      5.88 o 
  -2   2  22       72.30       70.86      6.49 o 
  -1   2  22       20.50       18.70      5.57 o 
   0   2  22       48.63       57.29      5.65 o 
   1   2  22       43.94       48.25      6.92 o 
   2   2  22        0.00        7.94      7.81 o 
   3   2  22        2.14       12.98      7.65 o 
   4   2  22        0.64        4.50      9.13 o 
  -5   3  22        5.87       13.73      7.89 o 
  -4   3  22        4.68       11.31      6.65 o 
  -3   3  22       13.51       13.60      6.15 o 
  -2   3  22        2.37        8.02      6.00 o 
  -1   3  22       15.80       18.13      5.75 o 
   0   3  22        3.03        5.67      6.13 o 
   1   3  22        0.06        5.76      6.36 o 
   2   3  22        3.34        1.85      7.49 o 
   3   3  22       15.88       19.50      7.61 o 
   4   3  22        9.42        7.74      7.94 o 
  -5   4  22       32.41       36.09      7.91 o 
  -4   4  22        2.87        1.90      8.14 o 
  -3   4  22        3.07       -0.42      7.24 o 
  -2   4  22        1.51       -1.36      6.87 o 
  -1   4  22        5.28        5.80      5.63 o 
   0   4  22        4.08        8.05      5.90 o 
   1   4  22        2.86        3.30      6.52 o 
   2   4  22        3.62        6.01      6.82 o 
   3   4  22        0.30        5.61      7.19 o 
  -4   5  22       17.10       14.16      7.23 o 
  -3   5  22        4.71        7.23      6.48 o 
  -2   5  22       13.24       11.00      6.35 o 
  -1   5  22       25.07       22.78      5.73 o 
   0   5  22        0.24        1.84      6.07 o 
   1   5  22        2.79        1.53      6.96 o 
   2   5  22        5.85       13.26      7.41 o 
  -3   6  22       17.40       17.63      7.63 o 
  -2   6  22       54.05       59.75      7.19 o 
  -1   6  22        0.35        6.69      7.27 o 
   0   6  22       33.44       39.22      6.16 o 
   1   6  22       12.32       11.99      6.45 o 
   2   6  22       11.62       15.17      6.67 o 
  -1   7  22        0.53        2.64      7.97 o 
  -5   1  23        5.98       16.12      6.77 o 
  -4   1  23        0.00        4.96      7.52 o 
  -3   1  23       11.85       19.90      8.32 o 
  -2   1  23       97.90      102.32      6.86 o 
  -1   1  23       26.37       16.50      5.93 o 
   0   1  23       47.24       52.11      5.47 o 
   1   1  23        0.88        5.92      6.00 o 
   2   1  23        5.85       19.16      7.26 o 
   3   1  23        9.15       10.97      7.21 o 
  -4   2  23        2.33        6.57      6.62 o 
  -3   2  23        3.65        4.25      5.47 o 
  -2   2  23       13.69        7.98      6.42 o 
  -1   2  23       13.97       23.25      5.98 o 
   0   2  23       97.23      117.69      5.64 o 
   1   2  23       55.49       62.62      6.88 o 
   2   2  23       68.32       69.64      6.91 o 
   3   2  23       27.47       28.01      7.70 o 
  -4   3  23       19.17       25.70      9.89 o 
  -3   3  23       16.07       21.70      7.85 o 
  -2   3  23      103.14      106.42      8.49 o 
  -1   3  23       26.07       35.53      6.03 o 
   0   3  23       59.91       69.14      6.50 o 
   1   3  23        0.12       -0.10      7.02 o 
   2   3  23        0.05        4.14      7.20 o 
  -4   4  23        0.38        3.45     10.28 o 
  -3   4  23       12.39       10.71      7.72 o 
  -2   4  23        9.75       10.28      6.15 o 
  -1   4  23       52.72       57.30      6.99 o 
   0   4  23        3.22       11.68      6.80 o 
   1   4  23       58.28       78.34      6.74 o 
   2   4  23       30.18       29.69      7.51 o 
  -3   5  23        0.11       -2.17      7.95 o 
  -2   5  23        5.26        9.72      6.78 o 
  -1   5  23       67.84       68.36      7.06 o 
   0   5  23        0.49        1.89      6.32 o 
   1   5  23        1.99        4.93      7.24 o 
  -3   0  24        6.78        5.26     15.35 o 
  -2   0  24       43.23       26.83     14.82 o 
  -1   0  24       61.89       76.25     11.00 o 
   0   0  24      112.88      152.53     10.91 o 
   1   0  24       41.28       43.56      8.71 o 
   2   0  24      131.27      142.09      9.83 o 
  -3   1  24        0.18        7.74     12.81 o 
  -2   1  24       43.61       38.70      8.90 o 
  -1   1  24       33.20       34.21      7.69 o 
   0   1  24        1.12        2.35      6.40 o 
   1   1  24        0.95        4.23      6.09 o 
   2   1  24       11.12       11.90      7.41 o 
  -3   2  24       22.81       26.25     10.45 o 
  -2   2  24        0.26        3.62      8.23 o 
  -1   2  24       16.84       18.53      7.30 o 
   0   2  24       18.45       23.63      6.52 o 
   1   2  24        7.78        8.62      7.16 o 
  -2   3  24       17.96       19.06      8.24 o 
  -1   3  24       18.65       28.96      8.51 o 
   0   3  24        1.11        7.46      6.41 o 
   1   3  24        0.24        4.56      6.94 o 
  -1   4  24        2.75        9.47      8.06 o 
                                                 
